# Supplementary material for: Comparative analysis of gene expression profiles in differentiated subcutaneous adipocytes between Jiaxing Black and Large White pigs
Source: BMC Genomics. 2021 Jan 19;22:61. doi: 10.1186/s12864-020-07361-9 (PMC7814706; doi:10.1186/s12864-020-07361-9)
Supplement: Supplementary file 2 — Additional file 2. [file 12864_2020_7361_MOESM2_ESM.xlsx]

## Sheet: Supplementary Table 4
lncRNA_class	distance	Overlap_class	lncRNA	mRNA	lncRNA_chr	lncRNA_start	lncRNA_end	lncRNA_length	lncRNA_chain	mRNA_chr	mRNA_start	mRNA_end	mRNA_length	mRNA_chain	minimum_free_energy_of_RNAplex	Pearson_correlation	Spearman_correlation	JXSF1-FPKM_lncRNA	LWSF3-FPKM_lncRNA	JXSF3-FPKM_lncRNA	LWSF2-FPKM_lncRNA	JXSF2-FPKM_lncRNA	LWSF1-FPKM_lncRNA	JXSF1-FPKM_mRNA	LWSF3-FPKM_mRNA	JXSF3-FPKM_mRNA	LWSF2-FPKM_mRNA	JXSF2-FPKM_mRNA	LWSF1-FPKM_mRNA
cis_mRNA_dw20k	17030	NA	LTCONS_00000035	XM_013992423.2	NC_010443.5	899496	899850	355	+	NC_010443.5	854828	882467	5976	+	*	0.718	0.7891	0.21	0.07	0.25	0.07	0.48	0	302.67	232.58	302.07	268.75	340.82	300.2
cis_mRNA_up10k	2295	NA	LTCONS_00000309	XM_021072379.1	NC_010443.5	22239458	22240291	834	+	NC_010443.5	22242585	22436940	35566	+	*	0.8009	0.6516	0.15	0.15	0.38	0.13	0.42	0.16	0	0	0	0	0	0
cis_mRNA_up10k	391	NA	LTCONS_00000309	XM_021072421.1	NC_010443.5	22239458	22240291	834	+	NC_010443.5	22240681	22436940	9971	+	*	0.6901	0.725	0.15	0.15	0.38	0.13	0.42	0.16	0.46	0.17	0.24	0.11	0.61	0.22
cis_mRNA_up10k	49	NA	LTCONS_00000943	XM_005659375.3	NC_010443.5	75522808	75523774	967	+	NC_010443.5	75511692	75522760	3703	-	*	0.7465	0.7762	0.19	0.46	0.18	0.31	0.11	0.62	17.59	26.38	20.92	32.77	19.15	45.34
cis_mRNA_up10k	62	NA	LTCONS_00000943	XM_021090962.1	NC_010443.5	75522808	75523774	967	+	NC_010443.5	75511692	75522747	3842	-	*	0.637	0.6865	0.19	0.46	0.18	0.31	0.11	0.62	0.15	0.24	0.31	0.2	0.13	1.14
cis_mRNA_up10k	63	NA	LTCONS_00000943	XM_005659376.3	NC_010443.5	75522808	75523774	967	+	NC_010443.5	75511692	75522746	3686	-	*	0.7788	0.7692	0.19	0.46	0.18	0.31	0.11	0.62	1.7	3.77	2.91	5.19	2.35	5.4
cis_mRNA_up10k	64	NA	LTCONS_00000943	XM_013992751.2	NC_010443.5	75522808	75523774	967	+	NC_010443.5	75511692	75522745	3719	-	*	0.714	0.6503	0.19	0.46	0.18	0.31	0.11	0.62	1.89	1.33	0.09	2.26	0.22	3.1
cis_mRNA_overlap	0	Lnc-AntiOverlap-mRNA	LTCONS_00001251	XM_021093704.1	NC_010443.5	106928316	106931915	415	+	NC_010443.5	106911267	106933099	3451	-	-598.67	0.7285	0.6078	0.61	0.13	0.35	0.06	0.61	0.15	28.54	22.86	28.83	23.45	40.78	24.86
cis_mRNA_overlap	0	Lnc-Overlap-mRNA	LTCONS_00001316	XM_021094163.1	NC_010443.5	108682185	108710658	1717	+	NC_010443.5	108649277	108710658	4243	+	-1022.03	0.7512	0.6853	4.62	3.82	6.2	2.68	8.51	3.03	28.79	4.05	39.84	7.84	37.37	15.18
cis_mRNA_overlap	0	Lnc-Overlap-mRNA	LTCONS_00001316	XM_021094165.1	NC_010443.5	108682185	108710658	1717	+	NC_010443.5	108649277	108710658	4210	+	-1097.63	0.9022	0.8741	4.62	3.82	6.2	2.68	8.51	3.03	57.22	40.96	85.03	15.05	75.92	28.03
cis_mRNA_dw20k	2104	NA	LTCONS_00001600	MTCONS_00001598	NC_010443.5	123362577	123363091	515	+	NC_010443.5	123101400	123360474	9988	+	*	0.9321	0.958	0.81	1.58	0.46	2.42	0.56	2.27	124.77	160.14	87.07	231.73	116.31	244.67
cis_mRNA_up10k	151	NA	LTCONS_00002128	XM_021100024.1	NC_010443.5	162145065	162145901	837	+	NC_010443.5	162076933	162144915	7806	-	*	0.8001	0.8671	0.02	0.3	0.06	0.24	0.22	0.29	0.92	1.9	0.69	3.11	1.51	3.49
cis_mRNA_overlap	0	Lnc-Overlap-mRNA	LTCONS_00002331	XM_021101403.1	NC_010443.5	179562256	179605556	5150	+	NC_010443.5	179540222	179604178	1591	+	-709.94	0.704	0.615	0	0	0	0	0.04	0	0.83	0.66	1.01	0.56	1.32	0.33
cis_mRNA_overlap	0	Lnc-AntiOverlap-mRNA	LTCONS_00002529	XM_021062472.1	NC_010443.5	190169360	190175402	4262	+	NC_010443.5	190161201	190171726	7727	-	*	0.7398	0.7972	0.67	1.32	0.53	1.95	0.48	1.13	5.34	8.19	2.3	8.04	2.77	6.35
cis_mRNA_overlap	0	Lnc-AntiOverlap-mRNA	LTCONS_00002530	XM_021062472.1	NC_010443.5	190169360	190175402	5352	+	NC_010443.5	190161201	190171726	7727	-	-4718.17	0.6457	0.6165	0.54	0.6	0.48	1.15	0.49	1.32	5.34	8.19	2.3	8.04	2.77	6.35
cis_mRNA_overlap	0	Lnc-AntiOverlap-mRNA	LTCONS_00003101	XM_021083984.1	NC_010443.5	236997479	237002364	4886	+	NC_010443.5	236998754	237065818	4644	-	-5406.71	0.712	0.6896	0.06	0.15	0.11	0.11	0.07	0.31	0	0	0	0	0	0.04
cis_mRNA_overlap	0	Lnc-AntiOverlap-mRNA	LTCONS_00003101	XM_021083986.1	NC_010443.5	236997479	237002364	4886	+	NC_010443.5	236998754	237051711	4582	-	-5406.71	-0.635	-0.6702	0.06	0.15	0.11	0.11	0.07	0.31	1.84	1.2	1.75	1.79	1.85	1.7
cis_mRNA_dw20k	575	NA	LTCONS_00003367	XM_005660390.3	NC_010443.5	260898311	260903427	5117	+	NC_010443.5	260868776	260897737	4447	+	*	-0.7071	-0.6134	0.16	0.28	0.18	0.23	0.09	0.42	0.28	0.19	0.25	0.17	0.29	0.13
cis_mRNA_dw20k	575	NA	LTCONS_00003367	XM_021068168.1	NC_010443.5	260898311	260903427	5117	+	NC_010443.5	260872930	260897737	4159	+	*	0.8862	0.8511	0.16	0.28	0.18	0.23	0.09	0.42	0.01	0	0.02	0.01	0	0.05
cis_mRNA_dw20k	575	NA	LTCONS_00003367	XM_021068169.1	NC_010443.5	260898311	260903427	5117	+	NC_010443.5	260871313	260897737	5497	+	*	0.8429	0.7601	0.16	0.28	0.18	0.23	0.09	0.42	0.1	0.12	0.06	0.05	0.06	0.21
cis_mRNA_up10k	2657	NA	LTCONS_00004108	XM_021086853.1	NC_010443.5	16103440	16104231	792	-	NC_010443.5	16090757	16100784	6040	-	*	-0.6276	-0.7487	0.68	0	0.51	0	0.5	0	0.01	0.03	0.03	0.06	0.01	0.05
tran	NA	NA	LTCONS_00004477	MTCONS_00072716	NC_010443.5	51357955	51374487	228	-	NC_010457.5	31225837	31295522	5868	-	-181.77	0.8234	0.8462	251.22	96.67	196.51	99.7	261.87	90.73	0.85	0.66	0.6	0.57	1.46	0.74
cis_mRNA_overlap	0	mRNA-CompleteIn-LncExon	LTCONS_00005019	XM_021084754.1	NC_010443.5	100538568	100574519	1212	-	NC_010443.5	100538568	100574519	1081	-	-553.32	-0.7314	-0.7343	0	0.3	0.04	0.28	0.06	0.38	0.16	0	0.05	0	0.08	0.08
cis_mRNA_up10k	62	NA	LTCONS_00005019	XM_021082766.1	NC_010443.5	100538568	100574519	1212	-	NC_010443.5	100574580	100633501	8899	+	*	0.7604	0.7098	0	0.3	0.04	0.28	0.06	0.38	0.77	0.7	0.45	0.91	0.64	0.83
cis_mRNA_overlap	0	Lnc-AntiOverlap-mRNA	LTCONS_00005112	XM_021094163.1	NC_010443.5	108595503	108649479	799	-	NC_010443.5	108649277	108710658	4243	+	*	0.8268	0.7552	30.41	8.75	36.32	5.24	29.18	6.51	28.79	4.05	39.84	7.84	37.37	15.18
cis_mRNA_overlap	0	Lnc-AntiOverlap-mRNA	LTCONS_00005112	XM_021094165.1	NC_010443.5	108595503	108649479	799	-	NC_010443.5	108649277	108710658	4210	+	*	0.8462	0.8392	30.41	8.75	36.32	5.24	29.18	6.51	57.22	40.96	85.03	15.05	75.92	28.03
cis_mRNA_overlap	0	Lnc-Overlap-mRNA	LTCONS_00005112	XM_021094178.1	NC_010443.5	108595503	108649479	799	-	NC_010443.5	108621997	108763278	1150	-	*	0.6038	0.6393	30.41	8.75	36.32	5.24	29.18	6.51	0.04	0.07	0.1	0	0	0.03
cis_mRNA_up10k	481	NA	LTCONS_00006025	XM_001924630.5	NC_010443.5	179671705	179686702	538	-	NC_010443.5	179622728	179671225	5394	-	*	0.6277	0.7391	15108.4	76685.4	710.08	230310	18900.2	175029	4.48	4.98	3.53	6.02	5.68	5.95
cis_mRNA_up10k	481	NA	LTCONS_00006026	XM_001924630.5	NC_010443.5	179671705	179686702	706	-	NC_010443.5	179622728	179671225	5394	-	*	-0.7814	-0.8616	103944	37464	96877.8	30793.6	90130.5	25474.8	4.48	4.98	3.53	6.02	5.68	5.95
cis_mRNA_dw20k	7179	NA	LTCONS_00006741	NM_001317080.1	NC_010443.5	245991145	246137099	4406	-	NC_010443.5	246144277	246278492	10406	-	*	0.7687	0.6702	0.34	0.08	0.44	0.09	0.26	0.27	65.41	36.8	65.75	36.05	65.41	54.61
cis_mRNA_overlap	0	Lnc-Overlap-mRNA	LTCONS_00006741	MTCONS_00006743	NC_010443.5	245991145	246137099	4406	-	NC_010443.5	246079033	246278506	13739	-	*	0.8055	0.6865	0.34	0.08	0.44	0.09	0.26	0.27	4.32	2.42	5.14	2.38	3.6	4.21
cis_mRNA_overlap	0	mRNA-AntiCompleteIn-LncIntron	LTCONS_00006741	XM_003480559.4	NC_010443.5	245991145	246137099	4406	-	NC_010443.5	246105088	246117913	1885	+	*	-0.7362	-0.641	0.34	0.08	0.44	0.09	0.26	0.27	3.06	7.87	2.44	4.92	3.85	6.59
cis_mRNA_overlap	0	mRNA-AntiCompleteIn-LncIntron	LTCONS_00006741	XM_021067012.1	NC_010443.5	245991145	246137099	4406	-	NC_010443.5	246104936	246117913	1871	+	*	-0.652	-0.65	0.34	0.08	0.44	0.09	0.26	0.27	0	0.3	0	0.37	0	0
cis_mRNA_dw20k	14327	NA	LTCONS_00006788	XM_021069121.1	NC_010443.5	251795154	251797257	2104	-	NC_010443.5	251811583	251979828	4402	-	*	0.915	0.8207	0.02	0.1	0.02	0.05	0.03	0.12	0.23	0.27	0.17	0.47	0.18	0.28
cis_mRNA_dw20k	14327	NA	LTCONS_00006788	XM_021069292.1	NC_010443.5	251795154	251797257	2104	-	NC_010443.5	251811583	251979648	3435	-	*	0.6337	0.6299	0.02	0.1	0.02	0.05	0.03	0.12	0	0.3	0	0	0	0.06
cis_mRNA_up10k	238	NA	LTCONS_00006922	XM_021083193.1	NC_010443.5	255630618	255630962	345	-	NC_010443.5	255533235	255630381	6058	-	*	0.9568	0.7273	1.09	0.49	4.17	1.21	17.38	0.93	8.35	7.27	15.53	8.32	39.84	3.29
cis_mRNA_up10k	243	NA	LTCONS_00006922	XM_021083146.1	NC_010443.5	255630618	255630962	345	-	NC_010443.5	255533235	255630376	7418	-	*	0.7483	0.6923	1.09	0.49	4.17	1.21	17.38	0.93	65.07	73.91	113.73	93.96	149.65	56.91
cis_mRNA_up10k	290	NA	LTCONS_00006922	XM_021083172.1	NC_010443.5	255630618	255630962	345	-	NC_010443.5	255533235	255630329	7098	-	*	0.6074	0.6713	1.09	0.49	4.17	1.21	17.38	0.93	1.76	3.41	4.72	2.61	4.09	1.41
cis_mRNA_up10k	291	NA	LTCONS_00006922	XM_021083176.1	NC_010443.5	255630618	255630962	345	-	NC_010443.5	255533235	255630328	7097	-	*	0.9463	0.8392	1.09	0.49	4.17	1.21	17.38	0.93	8.03	3.86	13.06	3.44	30.24	5.78
cis_mRNA_up10k	508	NA	LTCONS_00006922	NM_214230.1	NC_010443.5	255630618	255630962	345	-	NC_010443.5	255533550	255630111	5746	-	*	0.6266	0.9422	1.09	0.49	4.17	1.21	17.38	0.93	9.16	0	22.35	0.81	16.09	0.43
cis_mRNA_overlap	0	Lnc-AntiCompleteIn-mRNAIntron	LTCONS_00007113	XM_021069050.1	NC_010443.5	267728555	267735261	1742	-	NC_010443.5	267480751	267766639	2744	+	*	0.6343	0.6492	0.07	0.23	0	0.48	0.09	0.26	0	0.07	0	0.11	0	0.06
cis_mRNA_overlap	0	Lnc-AntiCompleteIn-mRNAIntron	LTCONS_00007113	XM_021069114.1	NC_010443.5	267728555	267735261	1742	-	NC_010443.5	267481381	267770444	6261	+	*	0.6635	0.7089	0.07	0.23	0	0.48	0.09	0.26	0	0.01	0	0.01	0	0
cis_mRNA_overlap	0	Lnc-AntiOverlap-mRNA	LTCONS_00007145	XM_021069568.1	NC_010443.5	268649551	268656873	4072	-	NC_010443.5	268653068	268702233	3233	+	*	0.9247	0.9301	0.21	0.44	0	0.19	0.12	0.37	3.43	5.8	2.72	3.73	3.02	5
cis_mRNA_dw20k	4700	NA	LTCONS_00007256	XM_021070698.1	NC_010443.5	272087184	272088750	1567	-	NC_010443.5	272093449	272146504	7976	-	*	0.784	0.7719	0.14	0.3	0.15	0.49	0.07	0.41	0.13	0.21	0.09	0.32	0.07	0.53
cis_mRNA_dw20k	4700	NA	LTCONS_00007256	XM_021070705.1	NC_010443.5	272087184	272088750	1567	-	NC_010443.5	272093449	272170817	11765	-	*	0.8412	0.787	0.14	0.3	0.15	0.49	0.07	0.41	0.09	0.17	0.05	0.21	0.06	0.21
cis_mRNA_dw20k	6688	NA	LTCONS_00007256	XM_021070681.1	NC_010443.5	272087184	272088750	1567	-	NC_010443.5	272095437	272170817	8410	-	*	0.8683	0.8912	0.14	0.3	0.15	0.49	0.07	0.41	4.12	8.13	4.53	10.6	3.09	7.15
cis_mRNA_overlap	0	Lnc-AntiOverlap-mRNA	LTCONS_00007366	NM_001014971.1	NC_010443.5	273933793	273934288	496	-	NC_010443.5	273934219	274083264	5880	+	*	0.6619	0.6993	0.47	0.46	0.96	0.26	1.27	0.27	54.48	41.24	70.53	55.01	77.99	54.25
cis_mRNA_up10k	226	NA	LTCONS_00007537	XM_021080576.1	NC_010444.4	1479214	1487134	2695	+	NC_010444.4	1469183	1478989	4852	-	*	0.8435	0.8623	0.22	0.12	0.01	0.21	0.07	0.64	0.32	0.03	0	0.39	0.16	0.51
cis_mRNA_up10k	495	NA	LTCONS_00007586	XM_021082694.1	NC_010444.4	4523896	4524172	277	+	NC_010444.4	4404023	4523402	3135	-	*	0.6874	0.6538	37.37	16.18	35.57	14.48	45	18.56	0.18	0.11	0.07	0.09	0.16	0.15
cis_mRNA_up10k	509	NA	LTCONS_00007586	XM_021082716.1	NC_010444.4	4523896	4524172	277	+	NC_010444.4	4395222	4523388	4115	-	*	-0.6612	-0.6906	37.37	16.18	35.57	14.48	45	18.56	0	0	0	0.71	0	0.81
cis_mRNA_dw20k	5981	NA	LTCONS_00007971	MTCONS_00007969	NC_010444.4	11917640	11917990	351	+	NC_010444.4	11876265	11911660	4831	+	*	-0.62	-0.6993	6	3.48	6.46	1.62	3.23	2.33	7.94	7.09	6.69	8.46	7.78	9.19
cis_mRNA_dw20k	1553	NA	LTCONS_00007983	NM_001267892.1	NC_010444.4	12198146	12198578	433	+	NC_010444.4	12194303	12196594	2292	+	*	0.9996	0.8671	0.15	0.35	0.1	0.26	0.1	10.25	0.25	0.77	0.01	0.45	0.16	14.09
cis_mRNA_overlap	0	Lnc-AntiCompleteIn-mRNAExon	LTCONS_00007983	XM_003122698.4	NC_010444.4	12198146	12198578	433	+	NC_010444.4	12197943	12237102	6638	-	-886.8	0.8263	0.6829	0.15	0.35	0.1	0.26	0.1	10.25	0.63	1.04	0.6	0.59	0.64	1.66
cis_mRNA_up10k	197	NA	LTCONS_00007984	XM_013994300.2	NC_010444.4	12279525	12282453	1146	+	NC_010444.4	12268692	12279329	2559	-	*	0.6111	0.6123	0.35	1	0.29	0.6	0.29	0.64	0.18	0.61	0.37	0.29	0.51	0.53
cis_mRNA_up10k	348	NA	LTCONS_00007984	XM_021082997.1	NC_010444.4	12279525	12282453	1146	+	NC_010444.4	12268692	12279178	2705	-	*	-0.6843	-0.8105	0.35	1	0.29	0.6	0.29	0.64	0.22	0.03	0.37	0.03	0.6	0.06
cis_mRNA_overlap	0	Lnc-Overlap-mRNA	LTCONS_00007985	XM_005660879.3	NC_010444.4	12279539	12286834	1953	+	NC_010444.4	12280093	12337509	2409	+	*	0.6447	0.8334	0.09	0.62	0.16	0.26	0.08	0.42	0	0.09	0	0.07	0	0.01
cis_mRNA_up10k	211	NA	LTCONS_00007985	XM_013994300.2	NC_010444.4	12279539	12286834	1953	+	NC_010444.4	12268692	12279329	2559	-	*	0.7157	0.7285	0.09	0.62	0.16	0.26	0.08	0.42	0.18	0.61	0.37	0.29	0.51	0.53
cis_mRNA_up10k	475	NA	LTCONS_00007986	XM_021082997.1	NC_010444.4	12279652	12286834	1677	+	NC_010444.4	12268692	12279178	2705	-	*	-0.6622	-0.7526	0.45	1.51	0	0.98	0.21	0.88	0.22	0.03	0.37	0.03	0.6	0.06
cis_mRNA_up10k	103	NA	LTCONS_00008524	XM_021083299.1	NC_010444.4	44614177	44617540	713	+	NC_010444.4	44416934	44614075	5478	-	*	0.8593	0.9002	0.11	1.02	0	0.45	0.03	0.57	1.61	6.09	1.42	3.47	2.09	7.99
tran	NA	NA	LTCONS_00008524	MTCONS_00066250	NC_010444.4	44614177	44617540	713	+	NC_010456.5	50492187	50513673	3726	+	-627.48	0.7089	0.6894	0.11	1.02	0	0.45	0.03	0.57	4.88	5.43	3.27	5.15	4.28	5.32
cis_mRNA_dw20k	19068	NA	LTCONS_00009155	XM_021083745.1	NC_010444.4	66789044	66821442	2691	+	NC_010444.4	66757055	66769977	3816	+	*	0.6037	0.8667	0.1	0.68	0.09	0.83	0.06	0.31	0.52	0.75	0.59	0.78	0.49	1.01
cis_mRNA_up10k	6958	NA	LTCONS_00009267	XM_013994683.2	NC_010444.4	69576064	69577593	1530	+	NC_010444.4	69584550	69600760	2588	+	*	0.6704	0.7125	0.1	0.1	0.1	0.16	0.02	0.3	0.05	0.16	0.14	0.09	0.04	0.67
cis_mRNA_dw20k	3219	NA	LTCONS_00009307	XM_021083851.1	NC_010444.4	69880348	69881086	739	+	NC_010444.4	69884304	69890314	772	-	*	-0.7785	-0.6993	2.09	0.86	3.51	1.17	2.9	1.31	50.4	63.39	36.63	52.65	46.33	54.96
cis_mRNA_overlap	0	Lnc-AntiOverlap-mRNA	LTCONS_00009704	XM_005661413.3	NC_010444.4	77562690	77567518	1192	+	NC_010444.4	77551654	77563153	3042	-	*	-0.6312	-0.641	0.72	0.38	0.37	0.23	0.65	0.17	12.19	15.14	11.9	16.09	14.51	14.24
cis_mRNA_overlap	0	Lnc-AntiOverlap-mRNA	LTCONS_00009720	MTCONS_00013471	NC_010444.4	77768133	77768451	319	+	NC_010444.4	77761587	77768398	1454	-	*	-0.7074	-0.6574	0.49	0	0.89	0.17	0.9	0.27	5.2	5.64	3.27	13.25	0	13.03
cis_mRNA_overlap	0	Lnc-AntiOverlap-mRNA	LTCONS_00009720	XM_021084306.1	NC_010444.4	77768133	77768451	319	+	NC_010444.4	77761587	77768332	1547	-	-566.6	0.6197	0.6381	0.49	0	0.89	0.17	0.9	0.27	35.32	29.87	30.61	25.09	37.25	22.58
cis_mRNA_up10k	9002	NA	LTCONS_00010611	XM_021077058.1	NC_010444.4	141376223	141392424	698	+	NC_010444.4	141359402	141367222	1751	-	*	0.6996	0.6728	0	0.34	0.05	0.48	0.13	0.99	0	0	0	0	0	0.21
cis_mRNA_up10k	9128	NA	LTCONS_00010611	XM_013995168.2	NC_010444.4	141376223	141392424	698	+	NC_010444.4	141359402	141367096	1559	-	*	0.681	0.6268	0	0.34	0.05	0.48	0.13	0.99	0	0.11	0	0	0	0.62
cis_mRNA_overlap	0	Lnc-Overlap-mRNA	LTCONS_00010842	NM_001244954.1	NC_010444.4	150561382	150587884	13134	+	NC_010444.4	150561382	150578201	3528	+	*	0.8028	0.8091	0.12	0.23	0.41	0.36	0.23	1.06	3.07	2.42	3.79	3.45	3.76	7.71
cis_mRNA_overlap	0	mRNA-CompleteIn-LncExon	LTCONS_00010877	XM_021085035.1	NC_010444.4	151746204	151763924	2147	+	NC_010444.4	151747750	151763924	1635	+	-1207.4	0.8826	0.9091	1.96	0.55	1.5	0.67	2.25	1.08	27.83	15.51	27.1	16.96	28.63	20.37
cis_mRNA_dw20k	9637	NA	LTCONS_00010924	XM_021082550.1	NC_010444.4	333337	335996	2186	-	NC_010444.4	304365	323701	2500	+	*	-0.6802	-0.7075	0.17	0.44	0.69	0.05	1.13	0.47	0.37	0.39	0.17	0.45	0.08	0.42
cis_mRNA_overlap	0	mRNA-AntiCompleteIn-LncExon	LTCONS_00010957	MTCONS_00007437	NC_010444.4	517852	526553	8702	-	NC_010444.4	518836	524085	1745	+	-3829.95	0.7374	0.7636	0.16	0.28	0.16	0.21	0.13	0.43	0.4	0.49	0.13	0.41	0.11	0.34
cis_mRNA_overlap	0	mRNA-AntiCompleteIn-LncExon	LTCONS_00010957	XM_013989679.2	NC_010444.4	517852	526553	8702	-	NC_010444.4	518928	524085	2175	+	-4498.91	0.6907	0.7532	0.16	0.28	0.16	0.21	0.13	0.43	0.02	0.07	0	0.02	0.05	0.14
cis_mRNA_overlap	0	mRNA-AntiCompleteIn-LncExon	LTCONS_00010957	XM_013989684.2	NC_010444.4	517852	526553	8702	-	NC_010444.4	518102	524085	2303	+	-4554.35	0.7239	0.6728	0.16	0.28	0.16	0.21	0.13	0.43	0	0.02	0.04	0	0	0.08
cis_mRNA_up10k	5479	NA	LTCONS_00010957	MTCONS_00007454	NC_010444.4	517852	526553	8702	-	NC_010444.4	532031	550706	1692	+	*	0.7632	0.8406	0.16	0.28	0.16	0.21	0.13	0.43	2.61	5.71	0.79	3.09	1.11	3.75
cis_mRNA_up10k	5647	NA	LTCONS_00010957	XM_003122396.5	NC_010444.4	517852	526553	8702	-	NC_010444.4	532199	550703	1633	+	*	0.81	0.8196	0.16	0.28	0.16	0.21	0.13	0.43	7.1	9.27	5.13	9.29	5.51	12.71
cis_mRNA_up10k	6899	NA	LTCONS_00010957	XM_013989771.2	NC_010444.4	517852	526553	8702	-	NC_010444.4	533451	550703	1533	+	*	0.9146	0.893	0.16	0.28	0.16	0.21	0.13	0.43	0.09	0.44	0.32	0.28	0.14	0.78
cis_mRNA_dw20k	11284	NA	LTCONS_00011377	MTCONS_00011383	NC_010444.4	6803590	6811681	7436	-	NC_010444.4	6822964	6843941	3147	-	*	0.6285	0.6206	0.31	0.01	0.16	0.01	0.38	0.06	9.28	0	7.25	0	5.62	5.05
cis_mRNA_dw20k	2419	NA	LTCONS_00011684	XM_005660896.3	NC_010444.4	13224670	13228045	3376	-	NC_010444.4	13230463	13241270	1818	-	*	-0.8112	-0.7005	0.11	0.34	0.08	0.12	0.07	0.25	22.15	20.38	23.41	23.77	23.34	22.7
cis_mRNA_overlap	0	Lnc-AntiOverlap-mRNA	LTCONS_00012014	MTCONS_00008289	NC_010444.4	28358562	28412343	1240	-	NC_010444.4	28411467	28456007	3308	+	-1333.9	0.8443	0.7304	0.23	0.01	0.18	0.06	0.51	0.15	0	0	0.04	0.02	0.14	0
cis_mRNA_overlap	0	mRNA-CompleteIn-LncExon	LTCONS_00012266	MTCONS_00012262	NC_010444.4	52297668	52313277	10356	-	NC_010444.4	52297668	52313277	4160	-	*	0.8539	0.7356	0.25	0.2	0.24	0.38	0.19	0.99	0	0	0	0	0	0.12
cis_mRNA_overlap	0	mRNA-CompleteIn-LncExon	LTCONS_00012266	XM_003123597.4	NC_010444.4	52297668	52313277	10356	-	NC_010444.4	52297668	52313277	3889	-	*	-0.6103	-0.6849	0.25	0.2	0.24	0.38	0.19	0.99	0.4	0.17	0.15	0	0.26	0.08
cis_mRNA_overlap	0	mRNA-CompleteIn-LncExon	LTCONS_00012266	XM_005661165.3	NC_010444.4	52297668	52313277	10356	-	NC_010444.4	52297668	52313277	4012	-	*	0.6025	0.6441	0.25	0.2	0.24	0.38	0.19	0.99	0	0.02	0.01	0.23	0.01	0.31
cis_mRNA_overlap	0	mRNA-CompleteIn-LncExon	LTCONS_00012266	XM_005661168.3	NC_010444.4	52297668	52313277	10356	-	NC_010444.4	52297668	52304639	2853	-	*	0.7437	0.641	0.25	0.2	0.24	0.38	0.19	0.99	1.03	1.01	1.07	0.81	1.33	2.64
cis_mRNA_up10k	263	NA	LTCONS_00012703	XM_013994672.2	NC_010444.4	65166179	65173306	2955	-	NC_010444.4	65173568	65205551	4044	+	*	0.6896	0.6221	1.59	0.26	0.85	0.15	0.5	0.36	0.44	0.12	0.11	0.14	0.46	0.19
tran	NA	NA	LTCONS_00012703	MTCONS_00066495	NC_010444.4	65166179	65173306	2955	-	NC_010456.5	65152913	65200817	907	+	-407.59	0.6199	0.8652	1.59	0.26	0.85	0.15	0.5	0.36	1.81	1.4	1.88	0.5	2.33	1.6
cis_mRNA_overlap	0	Lnc-Overlap-mRNA	LTCONS_00012704	XM_013994666.2	NC_010444.4	65166179	65173306	2906	-	NC_010444.4	65149883	65173163	1356	-	*	-0.6717	-0.7544	0.74	2.1	1.34	2.03	1.5	3.15	0.29	0.13	0.31	0.12	0.44	0.15
cis_mRNA_up10k	5793	NA	LTCONS_00012704	MTCONS_00009096	NC_010444.4	65166179	65173306	2906	-	NC_010444.4	65179098	65205551	6071	+	*	0.7139	0.8526	0.74	2.1	1.34	2.03	1.5	3.15	0	0.02	0	0.08	0.07	0.15
tran	NA	NA	LTCONS_00012704	MTCONS_00066495	NC_010444.4	65166179	65173306	2906	-	NC_010456.5	65152913	65200817	907	+	-406.5	-0.6773	-0.6783	0.74	2.1	1.34	2.03	1.5	3.15	1.81	1.4	1.88	0.5	2.33	1.6
cis_mRNA_dw20k	6846	NA	LTCONS_00013328	XM_013994785.2	NC_010444.4	76464659	76465382	724	-	NC_010444.4	76472227	76475194	863	-	*	-0.6122	-0.607	1.01	0.31	0.98	0.27	1.47	0.46	0.46	0.88	0	0.88	0.11	0.45
cis_mRNA_overlap	0	Lnc-AntiOverlap-mRNA	LTCONS_00013328	XM_021084198.1	NC_010444.4	76464659	76465382	724	-	NC_010444.4	76428453	76471266	4894	+	*	-0.6769	-0.7902	1.01	0.31	0.98	0.27	1.47	0.46	1.23	2.11	1.65	2.14	0.99	1.22
cis_mRNA_overlap	0	Lnc-AntiOverlap-mRNA	LTCONS_00014037	NM_214306.1	NC_010444.4	123306725	123313781	1663	-	NC_010444.4	123313483	123401297	2886	+	*	0.8167	0.7215	0.1	0.44	0.19	0.15	0.04	0.26	21.66	44.6	19.9	31.25	22.48	36.48
cis_mRNA_up10k	71	NA	LTCONS_00014037	XM_021081510.1	NC_010444.4	123306725	123313781	1663	-	NC_010444.4	123313851	123401386	2983	+	*	0.8443	0.7509	0.1	0.44	0.19	0.15	0.04	0.26	0.47	1.6	0.77	0.5	0.39	0.77
cis_mRNA_dw20k	9707	NA	LTCONS_00014873	XM_003124337.4	NC_010445.4	8167554	8175700	968	+	NC_010445.4	8119338	8157848	789	+	*	0.6385	0.6224	0.63	0.22	0.48	0.09	0.18	0.19	99.41	80.82	93.44	77.7	93.81	81.59
cis_mRNA_dw20k	6090	NA	LTCONS_00015137	XM_013995586.2	NC_010445.4	17595520	17596352	833	+	NC_010445.4	17547546	17589431	5942	+	*	0.7491	0.6035	0	0	0.04	0.2	0.02	0.38	0.72	1.1	0.53	0.79	0.67	1.29
cis_mRNA_overlap	0	Lnc-AntiOverlap-mRNA	LTCONS_00015350	XM_013995617.2	NC_010445.4	26157134	26169430	757	+	NC_010445.4	26160199	26188065	5315	-	*	-0.6012	-0.7369	0.42	0.17	0.29	0.14	0.42	0.12	0	0	0	0.08	0	0.15
cis_mRNA_overlap	0	Lnc-AntiOverlap-mRNA	LTCONS_00015350	XM_021086527.1	NC_010445.4	26157134	26169430	757	+	NC_010445.4	26039877	26157337	3708	-	-505.3	0.8115	0.7158	0.42	0.17	0.29	0.14	0.42	0.12	19.54	12.32	19.74	14.31	22.66	14.59
cis_mRNA_overlap	0	Lnc-AntiOverlap-mRNA	LTCONS_00015627	MTCONS_00018539	NC_010445.4	39771482	39773190	1709	+	NC_010445.4	39757679	39773024	6880	-	-2904.54	0.7151	0.7754	0.21	0.23	0.15	0.13	0.11	0.61	0.65	0.64	0.54	0.5	0.04	1.17
cis_mRNA_up10k	175	NA	LTCONS_00015752	XM_021086873.1	NC_010445.4	40830259	40839860	4422	+	NC_010445.4	40825151	40830085	3044	-	*	0.7271	0.6599	0.06	0.02	0	0.05	0	0.07	0.43	0.76	0.21	0.5	0.09	0.46
cis_mRNA_overlap	0	Lnc-AntiOverlap-mRNA	LTCONS_00015784	XM_021086907.1	NC_010445.4	41138172	41141014	2843	+	NC_010445.4	41136200	41139986	3149	-	-4179.6	0.6171	0.6266	0.11	0.11	0.08	0.08	0.06	0.45	0.09	0.1	0.06	0.04	0.1	0.07
cis_mRNA_overlap	0	Lnc-AntiOverlap-mRNA	LTCONS_00016169	MTCONS_00019122	NC_010445.4	56811388	56814292	2905	+	NC_010445.4	56795125	56812116	2924	-	-1938	0.6651	0.6489	0.25	0.29	0.14	0.42	0.19	0.49	0.05	0.02	0	0	0	0.2
cis_mRNA_dw20k	9260	NA	LTCONS_00016250	MTCONS_00016247	NC_010445.4	59867441	59867929	489	+	NC_010445.4	59806409	59858182	1839	+	*	0.6992	0.7184	0.04	0.08	0.08	0.18	0	0.63	0.47	0.53	0.3	0.58	0.36	0.76
cis_mRNA_overlap	0	Lnc-AntiOverlap-mRNA	LTCONS_00016671	XM_021087568.1	NC_010445.4	95525641	95537591	3808	+	NC_010445.4	95521330	95527004	3838	-	*	0.6952	0.6854	0.15	0.02	0.56	0.06	0.62	0.09	0.1	0.07	0.26	0.21	0.2	0.13
cis_mRNA_overlap	0	Lnc-Overlap-mRNA	LTCONS_00016671	XM_021087566.1	NC_010445.4	95525641	95537591	3808	+	NC_010445.4	95525703	95537591	4872	+	-2191.77	0.9282	0.7181	0.15	0.02	0.56	0.06	0.62	0.09	0	0.02	0.18	0	0.15	0.03
cis_mRNA_overlap	0	Lnc-AntiOverlap-mRNA	LTCONS_00016705	XM_021087584.1	NC_010445.4	98266822	98267745	924	+	NC_010445.4	98258466	98268539	2490	-	*	0.7721	0.8561	0.12	0.31	0.11	0.12	0.04	0.3	50.57	81.19	23.67	70.65	36.71	79.56
cis_mRNA_up10k	6268	NA	LTCONS_00016927	XM_003125307.4	NC_010445.4	112039388	112039849	462	+	NC_010445.4	112046116	112055376	752	+	*	-0.6294	-0.6725	0	0.18	0.04	0.53	0.05	0.2	48.52	36.32	48.37	30.74	47.13	32.58
cis_mRNA_up10k	91	NA	LTCONS_00017032	MTCONS_00019922	NC_010445.4	115177835	115460750	5459	+	NC_010445.4	114871659	115177745	4849	-	*	0.6865	0.613	0.62	0.2	0.47	0.23	0.71	0.34	0.63	0.19	0.78	0.1	0.64	0.43
cis_mRNA_overlap	0	Lnc-CompleteIn-mRNAExon	LTCONS_00017256	XM_003125401.5	NC_010445.4	132424108	132431682	4861	+	NC_010445.4	132424108	132431682	4919	+	-3015.5	-0.6777	-0.6791	0.24	0.17	0	0.2	0	0.63	1.52	1.62	1.92	2.04	1.87	1.62
tran	NA	NA	LTCONS_00017512	XM_003130555.6	NC_010445.4	7650945	7652056	696	-	NC_010452.4	15317556	15360580	5507	+	-431.13	-0.6824	-0.6795	0.58	0.11	0.63	0.36	0.35	0.08	0.21	0.56	0.15	0.32	0.22	0.52
cis_mRNA_dw20k	13641	NA	LTCONS_00017630	MTCONS_00014927	NC_010445.4	8856164	8881764	1161	-	NC_010445.4	8834036	8842524	7460	+	*	-0.683	-0.6099	1.27	0.38	1	0	0	0.47	0.06	0.25	0	0.31	0.28	0.24
cis_mRNA_overlap	0	Lnc-Overlap-mRNA	LTCONS_00017647	XM_005661932.3	NC_010445.4	9187806	9192327	634	-	NC_010445.4	9187808	9198476	705	-	-386.12	0.9151	0.6754	0.22	0.18	0.34	0.25	1.36	0.33	0.03	0.05	0.06	0.37	0.9	0.16
cis_mRNA_overlap	0	Lnc-AntiOverlap-mRNA	LTCONS_00017653	XM_021086287.1	NC_010445.4	9779076	9785649	1537	-	NC_010445.4	9784078	9796761	4062	+	*	0.7026	0.7133	0.68	0.5	0.87	0.54	0.71	0.02	0.2	0.1	0.2	0.13	0.27	0.04
cis_mRNA_dw20k	18739	NA	LTCONS_00017805	XM_003124446.4	NC_010445.4	16789647	16812315	438	-	NC_010445.4	16831053	16843573	1614	-	*	0.7822	0.6846	1	0	0.93	0	0.5	0	19.1	15.21	18.04	14.84	19.98	16
cis_mRNA_overlap	0	mRNA-AntiCompleteIn-LncIntron	LTCONS_00017972	XM_021088039.1	NC_010445.4	18458065	18507355	269	-	NC_010445.4	18467725	18489088	3036	+	*	0.7285	0.8286	0.77	0	2.24	0	0.22	0	22.2	18.84	29.98	21.49	17.78	21.25
cis_mRNA_overlap	0	mRNA-AntiCompleteIn-LncIntron	LTCONS_00017972	XM_021088040.1	NC_010445.4	18458065	18507355	269	-	NC_010445.4	18467751	18489088	2961	+	*	-0.668	-0.795	0.77	0	2.24	0	0.22	0	2.03	6.43	0.74	3.74	2.53	2.75
cis_mRNA_overlap	0	Lnc-AntiOverlap-mRNA	LTCONS_00017974	XM_005662049.3	NC_010445.4	18506430	18507354	925	-	NC_010445.4	18506089	18519039	4703	+	-1617.8	0.7972	0.914	0.31	0.06	0.09	0.21	0.02	0.81	0.81	0.39	0.44	0.44	0.34	0.98
cis_mRNA_up10k	201	NA	LTCONS_00017974	MTCONS_00015239	NC_010445.4	18506430	18507354	925	-	NC_010445.4	18507554	18519060	3617	+	*	-0.6156	-0.6532	0.31	0.06	0.09	0.21	0.02	0.81	0.47	0.37	0.16	0.48	0.61	0
cis_mRNA_up10k	222	NA	LTCONS_00017974	XM_021088044.1	NC_010445.4	18506430	18507354	925	-	NC_010445.4	18507575	18519039	4296	+	*	0.7176	0.6106	0.31	0.06	0.09	0.21	0.02	0.81	0	0	0	0.1	0	0.21
cis_mRNA_overlap	0	Lnc-Overlap-mRNA	LTCONS_00019128	NM_001097495.1	NC_010445.4	57316082	57368898	215	-	NC_010445.4	57356552	57386909	1210	-	*	-0.63	-0.6154	46.45	18.23	57.27	12.36	60.25	8.97	8.88	10.83	9.56	13.55	6.83	18.63
cis_mRNA_overlap	0	Lnc-Overlap-mRNA	LTCONS_00019128	XM_021085537.1	NC_010445.4	57316082	57368898	215	-	NC_010445.4	57355973	57386948	1873	-	*	-0.7303	-0.7762	46.45	18.23	57.27	12.36	60.25	8.97	1.59	3.68	2.61	4.06	2.13	7.2
tran	17142618	NA	LTCONS_00019128	XM_021086836.1	NC_010445.4	57316082	57368898	215	-	NC_010445.4	40164860	40173465	6726	-	-258.11	-0.6727	-0.6736	46.45	18.23	57.27	12.36	60.25	8.97	0	0.03	0	0	0	0.07
tran	NA	NA	LTCONS_00019128	NM_001243409.1	NC_010445.4	57316082	57368898	215	-	NC_010449.5	53525984	53527890	1205	-	-323.97	0.7553	0.6084	46.45	18.23	57.27	12.36	60.25	8.97	15.31	8.01	13.56	9.54	13.84	9.28
tran	NA	NA	LTCONS_00019128	XM_005656298.3	NC_010445.4	57316082	57368898	215	-	NC_010449.5	64788829	64808640	4355	-	-369.3	-0.7648	-0.7133	46.45	18.23	57.27	12.36	60.25	8.97	1.09	1.69	0.77	2.2	1.18	1.91
tran	NA	NA	LTCONS_00019128	XM_021082495.1	NC_010445.4	57316082	57368898	215	-	NW_018085356.1	460420	465758	1936	-	-321.9	-0.7421	-0.7343	46.45	18.23	57.27	12.36	60.25	8.97	19.36	26.58	15.49	18.38	15.59	24.67
cis_mRNA_up10k	171	NA	LTCONS_00019214	XM_021087324.1	NC_010445.4	68497569	68497944	376	-	NC_010445.4	68498114	68516829	3020	+	*	0.7917	0.8531	0.32	1.23	0.47	0.99	0.44	0.87	6.05	7.92	4.95	5.56	6.37	6.82
cis_mRNA_up10k	196	NA	LTCONS_00019214	NM_001143705.2	NC_010445.4	68497569	68497944	376	-	NC_010445.4	68494516	68497374	1899	-	*	0.8422	0.8042	0.32	1.23	0.47	0.99	0.44	0.87	13.09	14.72	13.93	14.1	16.08	17.61
cis_mRNA_dw20k	17494	NA	LTCONS_00019248	XM_021087374.1	NC_010445.4	69235047	69236249	1203	-	NC_010445.4	69253742	69417041	10458	-	*	0.8357	0.6576	0.1	0.16	0.1	0.11	0.06	0.34	0.02	0.03	0	0	0	0.03
cis_mRNA_up10k	8307	NA	LTCONS_00019641	NM_001244941.1	NC_010445.4	97396295	97572547	7594	-	NC_010445.4	97580853	97595033	1750	+	*	-0.7238	-0.6741	0	0.02	0	0.02	0	0.01	0.63	0.14	0.53	0.02	0.3	0.75
cis_mRNA_up10k	8307	NA	LTCONS_00019648	NM_001244941.1	NC_010445.4	97418214	97572547	7843	-	NC_010445.4	97580853	97595033	1750	+	*	-0.6676	-0.6506	0	0.03	0	0.07	0	0	0.63	0.14	0.53	0.02	0.3	0.75
cis_mRNA_overlap	0	Lnc-AntiOverlap-mRNA	LTCONS_00019677	MTCONS_00016746	NC_010445.4	100802932	100887821	2409	-	NC_010445.4	100887148	101082088	4457	+	*	0.7048	0.6745	0.31	0.01	0.42	0.39	0.45	0.15	0	0	0	0.04	0.04	0
cis_mRNA_dw20k	16731	NA	LTCONS_00019704	MTCONS_00019710	NC_010445.4	102028439	102199001	4855	-	NC_010445.4	102215731	102306482	5276	-	*	0.6152	0.8086	0	0	0	0.03	0	0.11	0	0	0	0	0	0.01
cis_mRNA_dw20k	14283	NA	LTCONS_00019836	XM_021087709.1	NC_010445.4	112005013	112006881	980	-	NC_010445.4	112021163	112031587	3171	-	*	-0.684	-0.6831	0.66	0.18	1.34	0.34	1.12	0.28	0.34	0.48	0.35	0.48	0.14	0.95
cis_mRNA_dw20k	14283	NA	LTCONS_00019836	XM_021087712.1	NC_010445.4	112005013	112006881	980	-	NC_010445.4	112021163	112031582	1649	-	*	0.6693	0.648	0.66	0.18	1.34	0.34	1.12	0.28	1.24	0.58	1.65	0.8	0.93	0.02
cis_mRNA_overlap	0	Lnc-AntiOverlap-mRNA	LTCONS_00019836	XM_003125298.4	NC_010445.4	112005013	112006881	980	-	NC_010445.4	112006596	112020211	1484	+	*	0.9052	0.8757	0.66	0.18	1.34	0.34	1.12	0.28	5.27	3.31	8.49	4.93	6.57	3.12
cis_mRNA_up10k	133	NA	LTCONS_00019880	XM_021087761.1	NC_010445.4	113228411	113229032	622	-	NC_010445.4	113229164	113476818	2392	+	*	0.7185	0.6772	0.41	0.46	0	0.41	0.06	0.36	2.04	1.73	0.61	1.46	0.2	0.85
cis_mRNA_up10k	1088	NA	LTCONS_00020246	XM_021090527.1	NC_010446.5	940758	949860	4563	+	NC_010446.5	950947	955865	1446	+	*	-0.8593	-0.7566	0.05	1.87	0.48	2.18	0.66	2.28	37.64	29.65	37.15	26.75	39.17	31.05
cis_mRNA_up10k	1088	NA	LTCONS_00020246	XM_021090528.1	NC_010446.5	940758	949860	4563	+	NC_010446.5	950947	955864	1265	+	*	0.943	0.8757	0.05	1.87	0.48	2.18	0.66	2.28	0.91	9.61	1.03	12.9	1.49	11.62
cis_mRNA_up10k	1130	NA	LTCONS_00020246	XM_021090531.1	NC_010446.5	940758	949860	4563	+	NC_010446.5	950989	955864	1207	+	*	0.8701	0.9019	0.05	1.87	0.48	2.18	0.66	2.28	0	0.01	0	1.64	0	1.16
cis_mRNA_up10k	1088	NA	LTCONS_00020248	XM_021090528.1	NC_010446.5	940758	949860	4592	+	NC_010446.5	950947	955864	1265	+	*	0.6781	0.7577	0	0.23	0	0.15	0	0.14	0.91	9.61	1.03	12.9	1.49	11.62
cis_mRNA_up10k	1130	NA	LTCONS_00020248	XM_021090531.1	NC_010446.5	940758	949860	4592	+	NC_010446.5	950989	955864	1207	+	*	0.7839	0.7917	0	0.23	0	0.15	0	0.14	0	0.01	0	1.64	0	1.16
cis_mRNA_overlap	0	Lnc-AntiOverlap-mRNA	LTCONS_00021207	XM_021088564.1	NC_010446.5	77075434	77076873	1440	+	NC_010446.5	77069074	77083595	1832	-	-1536.54	0.6803	0.7381	0.24	0.02	0.14	0.08	0.11	0.02	11.5	4.45	10.91	6.65	10.55	4.92
cis_mRNA_dw20k	112	NA	LTCONS_00021280	XM_005663091.2	NC_010446.5	79874592	79875087	496	+	NC_010446.5	79872863	79874481	1619	+	*	0.9447	0.9371	21.03	2.66	29.09	2.04	27.14	5.18	241.91	139.27	281.64	84.89	231.52	158.83
cis_mRNA_dw20k	17138	NA	LTCONS_00021280	XM_021090641.1	NC_010446.5	79874592	79875087	496	+	NC_010446.5	79892224	80190717	2636	-	*	0.6856	0.627	21.03	2.66	29.09	2.04	27.14	5.18	0.29	0	0.67	0.1	0.07	0
cis_mRNA_overlap	0	Lnc-AntiOverlap-mRNA	LTCONS_00021280	XM_021090636.1	NC_010446.5	79874592	79875087	496	+	NC_010446.5	79874937	80190744	3234	-	-258.85	0.761	0.7692	21.03	2.66	29.09	2.04	27.14	5.18	2.4	2.54	3.48	1.66	2.14	1.76
cis_mRNA_dw20k	2766	NA	LTCONS_00021313	MTCONS_00021311	NC_010446.5	81221360	81221622	263	+	NC_010446.5	81216150	81218595	1702	+	*	0.6419	0.6174	0	0	0.98	0	0.22	0	0.73	0	0.75	0	0	0.03
cis_mRNA_overlap	0	Lnc-AntiOverlap-mRNA	LTCONS_00022122	MTCONS_00024393	NC_010446.5	99711648	99725145	1675	+	NC_010446.5	99653342	99712244	2898	-	*	-0.7269	-0.751	0	1.55	0	0.61	0.5	0.96	0.72	0.37	0.89	0.61	1.15	0.29
cis_mRNA_overlap	0	Lnc-AntiOverlap-mRNA	LTCONS_00022418	MTCONS_00024769	NC_010446.5	115311362	115579380	1920	+	NC_010446.5	115255618	115311960	4527	-	*	0.6162	0.6308	0.19	0.38	0.25	0.35	0.18	0.72	0.15	0	0.09	0	0	0.34
cis_mRNA_dw20k	17892	NA	LTCONS_00022706	XM_021088551.1	NC_010446.5	130397194	130409487	1851	+	NC_010446.5	130298113	130379303	4854	+	*	-0.6323	-0.6795	2.73	0.83	4.76	1.31	3.75	1.88	0.12	0.21	0.08	0.12	0.06	0.09
cis_mRNA_overlap	0	Lnc-Overlap-mRNA	LTCONS_00022706	XM_021088554.1	NC_010446.5	130397194	130409487	1851	+	NC_010446.5	130298115	130406949	3208	+	-1251.84	-0.6925	-0.669	2.73	0.83	4.76	1.31	3.75	1.88	0.49	0.73	0.43	0.45	0.38	0.58
cis_mRNA_up10k	2016	NA	LTCONS_00022706	XM_001927740.5	NC_010446.5	130397194	130409487	1851	+	NC_010446.5	130392404	130395179	1937	-	*	0.6912	0.7552	2.73	0.83	4.76	1.31	3.75	1.88	124.11	74.99	201.12	76.17	200.37	150.61
cis_mRNA_dw20k	17905	NA	LTCONS_00022708	XM_021088551.1	NC_010446.5	130397207	130406949	2326	+	NC_010446.5	130298113	130379303	4854	+	*	0.6217	0.6898	0	0.2	0	0.35	0	0	0.12	0.21	0.08	0.12	0.06	0.09
cis_mRNA_up10k	145	NA	LTCONS_00022908	XM_021088849.1	NC_010446.5	2649169	2656486	2039	-	NC_010446.5	2656630	2896060	4391	+	*	-0.7096	-0.7068	0	0	0	0	0	0.3	4.9	2.54	4.06	1.96	3.6	0.56
cis_mRNA_up10k	102	NA	LTCONS_00022926	XM_021088871.1	NC_010446.5	6446595	6446836	242	-	NC_010446.5	6289577	6446494	1689	-	*	0.9396	0.9772	0.27	6.06	0.12	1.98	1.21	2.21	1.75	10.61	1.29	4.99	2.26	5.99
cis_mRNA_overlap	0	Lnc-AntiOverlap-mRNA	LTCONS_00023682	XM_021089427.1	NC_010446.5	80893271	80932606	1230	-	NC_010446.5	80932502	81104979	2895	+	*	0.7466	0.7292	0.01	0.56	0.01	0.42	0	0.28	0.64	1.79	0	0.87	0	0.87
cis_mRNA_overlap	0	Lnc-Overlap-mRNA	LTCONS_00023701	XM_021089446.1	NC_010446.5	82759305	82794765	4326	-	NC_010446.5	82759312	82794692	2910	-	-1229.6	0.7461	0.7257	0	0.03	0.03	0.05	0.05	0.11	0	0	0	0.28	0.27	0.19
cis_mRNA_dw20k	6647	NA	LTCONS_00024115	XM_021089755.1	NC_010446.5	94796796	94798763	850	-	NC_010446.5	94805409	94807175	1767	-	*	0.683	0.7043	0.15	0.25	0.08	0.18	0	0.41	0	0.06	0	0	0	0.09
cis_mRNA_dw20k	8518	NA	LTCONS_00024115	XM_021089754.1	NC_010446.5	94796796	94798763	850	-	NC_010446.5	94807280	94813420	3396	-	*	0.6138	0.6281	0.15	0.25	0.08	0.18	0	0.41	0.3	0.15	0.41	0.23	0.24	1
cis_mRNA_up10k	2736	NA	LTCONS_00024115	XM_021089752.1	NC_010446.5	94796796	94798763	850	-	NC_010446.5	94780404	94794061	6569	-	*	0.7113	0.717	0.15	0.25	0.08	0.18	0	0.41	0.14	0.23	0.27	0.27	0.14	0.55
cis_mRNA_up10k	54	NA	LTCONS_00024786	XM_005655461.3	NC_010446.5	117098993	117268984	2692	-	NC_010446.5	117269037	117307803	5758	+	*	0.8652	0.8671	0	0	0.31	0	0.57	0	0.5	0.36	0.64	0.31	1.06	0.4
cis_mRNA_dw20k	7073	NA	LTCONS_00024998	XM_005663698.3	NC_010446.5	126739278	126744648	2250	-	NC_010446.5	126751720	126858992	21365	-	*	-0.7626	-0.7152	0.45	0.05	0.21	0.14	0.41	0	0.03	0.06	0.03	0.03	0	0.1
cis_mRNA_overlap	0	mRNA-AntiCompleteIn-LncIntron	LTCONS_00025022	NM_001128473.1	NC_010446.5	127413241	127451424	2001	-	NC_010446.5	127426404	127442130	2975	+	*	0.724	0.8182	0.76	2.37	0.65	3.71	0.89	2.33	14.25	52.67	8.97	45.21	15.53	28.7
cis_mRNA_dw20k	2603	NA	LTCONS_00025344	MTCONS_00027552	NC_010447.5	8744485	8745569	1085	+	NC_010447.5	8748171	8762087	4697	-	*	0.7838	0.7285	0.15	0.32	0.28	0.38	0.08	0.36	0.75	1.69	0.73	1.53	0.96	1.48
cis_mRNA_dw20k	5678	NA	LTCONS_00025344	XM_003126008.4	NC_010447.5	8744485	8745569	1085	+	NC_010447.5	8735363	8738808	837	+	*	-0.6774	-0.683	0.15	0.32	0.28	0.38	0.08	0.36	50.54	37.69	41.2	31.9	49.01	35.53
cis_mRNA_dw20k	17249	NA	LTCONS_00025347	XM_021091102.1	NC_010447.5	8859963	8860508	546	+	NC_010447.5	8877756	8902267	1049	-	*	0.7542	0.635	0	0	0.04	0.15	0	0.39	0.12	0.14	0.13	0.02	0	0.32
tran	NA	NA	LTCONS_00025347	MTCONS_00034953	NC_010447.5	8859963	8860508	546	+	NC_010448.4	54881581	54889980	3038	-	-536.13	0.7844	0.7446	0	0	0.04	0.15	0	0.39	0.09	0.08	0.55	0.43	0.06	1.07
cis_mRNA_up10k	59	NA	LTCONS_00025953	XM_021091826.1	NC_010447.5	22435092	22435578	487	+	NC_010447.5	22435636	22519276	15056	+	*	-0.6462	-0.6935	0.13	0.13	0.21	0.04	0.87	0.05	34.08	45.39	32.15	41.92	26.44	29.87
cis_mRNA_overlap	0	Lnc-AntiOverlap-mRNA	LTCONS_00025959	MTCONS_00028078	NC_010447.5	22544684	22549048	668	+	NC_010447.5	22540482	22556330	3163	-	-921.83	0.828	0.7873	0.46	0	0.16	0	0.16	0.11	0.3	0	0.23	0.05	0.15	0.21
tran	NA	NA	LTCONS_00026162	NM_001244544.1	NC_010447.5	34146402	34152363	446	+	NC_010449.5	55469023	55483535	1759	-	-502.3	0.6084	0.613	1.96	0.67	1.65	1.23	2.78	0.74	22.16	18.5	20.24	21.27	20.23	18.64
tran	NA	NA	LTCONS_00026162	XM_001925913.6	NC_010447.5	34146402	34152363	446	+	NC_010443.5	158288544	158329898	5517	+	-487.04	0.798	0.6783	1.96	0.67	1.65	1.23	2.78	0.74	6.66	5.22	6.21	6.14	8.12	6.46
tran	NA	NA	LTCONS_00026162	XM_021086661.1	NC_010447.5	34146402	34152363	446	+	NC_010445.4	37512306	37555255	8286	-	-438.07	-0.6523	-0.7356	1.96	0.67	1.65	1.23	2.78	0.74	0.12	0.32	0.22	0.29	0.2	0.57
cis_mRNA_overlap	0	Lnc-AntiCompleteIn-mRNAExon	LTCONS_00026455	XM_021092254.1	NC_010447.5	51995793	51996059	267	+	NC_010447.5	51995501	52020819	2495	-	-487.1	0.7327	0.6294	0.33	3.19	0.69	4.25	0.9	4.88	3.26	2.14	1.67	4.49	2.55	3.41
cis_mRNA_overlap	0	Lnc-AntiOverlap-mRNA	LTCONS_00026717	NM_214006.1	NC_010447.5	64378696	64421947	1947	+	NC_010447.5	64420177	64459783	1209	-	*	0.7405	0.7183	0.07	0.54	0.02	0.42	0.06	0.45	15.38	24.54	6.83	12.5	17.7	24.39
cis_mRNA_overlap	0	Lnc-Overlap-mRNA	LTCONS_00026951	XM_021092607.1	NC_010447.5	78266599	78276898	4025	+	NC_010447.5	78266599	78270925	2629	+	-1307.16	0.8738	0.646	0.19	0.6	0.19	0.62	0.12	0.72	0.17	0.15	0.18	0.17	0.18	0.33
tran	NA	NA	LTCONS_00026951	MTCONS_00066495	NC_010447.5	78266599	78276898	4025	+	NC_010456.5	65152913	65200817	907	+	-410.97	-0.7712	-0.8632	0.19	0.6	0.19	0.62	0.12	0.72	1.81	1.4	1.88	0.5	2.33	1.6
cis_mRNA_dw20k	8832	NA	LTCONS_00027084	XM_021092725.1	NC_010447.5	84050087	84050838	752	+	NC_010447.5	83935701	84041256	7747	+	*	-0.7159	-0.819	0.08	0.37	0.05	0.45	0	0.31	2.07	1.59	2.45	1.63	3.75	2.1
cis_mRNA_overlap	0	Lnc-AntiOverlap-mRNA	LTCONS_00027133	XM_021092732.1	NC_010447.5	87292172	87293436	1265	+	NC_010447.5	87285237	87354210	4092	-	*	0.6843	0.6643	0.05	0.07	0.08	0.31	0.12	0.43	3.27	3.27	2.41	3.75	3.81	4.71
cis_mRNA_overlap	0	Lnc-AntiOverlap-mRNA	LTCONS_00027365	XM_021091340.1	NC_010447.5	436478	439746	3269	-	NC_010447.5	439142	445337	3107	+	*	0.7428	0.8524	0.08	0.13	0.11	0.11	0.06	0.32	0.04	0.07	0.01	0.18	0	0.18
cis_mRNA_up10k	5783	NA	LTCONS_00027365	MTCONS_00025187	NC_010447.5	436478	439746	3269	-	NC_010447.5	445528	467537	5390	+	*	0.9072	0.9474	0.08	0.13	0.11	0.11	0.06	0.32	2.28	2.54	2.41	2.32	2.08	3.67
cis_mRNA_up10k	5783	NA	LTCONS_00027365	XM_021091332.1	NC_010447.5	436478	439746	3269	-	NC_010447.5	445528	467473	5794	+	*	0.7883	0.7331	0.08	0.13	0.11	0.11	0.06	0.32	0.03	0	0.04	0.04	0	0.06
cis_mRNA_up10k	315	NA	LTCONS_00027647	XM_005655517.3	NC_010447.5	12526520	12527611	1092	-	NC_010447.5	12505646	12526206	2148	-	*	0.8478	0.6161	2.18	0	0	0.02	0	0	9.34	7.34	6.82	7.02	5.96	7.72
cis_mRNA_overlap	0	Lnc-Overlap-mRNA	LTCONS_00028042	MTCONS_00028041	NC_010447.5	22251700	22271933	673	-	NC_010447.5	22251700	22266848	1705	-	-549.47	0.9975	0.7172	0.01	3.9	0.01	0.03	0	2.62	0	7.42	0	0	0	5.45
cis_mRNA_up10k	2136	NA	LTCONS_00029009	NM_001144930.1	NC_010447.5	80331815	80332378	564	-	NC_010447.5	80334513	80353446	2781	+	*	-0.68	-0.7203	4.24	0.91	5.65	0.8	5.59	1.52	1.16	1.02	0.72	1.57	1.01	1.53
tran	NA	NA	LTCONS_00029009	MTCONS_00035168	NC_010447.5	80331815	80332378	564	-	NC_010448.4	57387689	57411395	4668	-	-426.19	-0.6176	-0.6127	4.24	0.91	5.65	0.8	5.59	1.52	0.45	0.26	0.14	0.26	0.26	0.36
tran	NA	NA	LTCONS_00029009	XM_021062526.1	NC_010447.5	80331815	80332378	564	-	NC_010451.4	10088779	10370857	5453	+	-514.84	-0.7952	-0.7215	4.24	0.91	5.65	0.8	5.59	1.52	0.17	0.56	0.46	0.95	0.28	1.1
cis_mRNA_overlap	0	Lnc-Overlap-mRNA	LTCONS_00029051	XM_021092694.1	NC_010447.5	82751793	82795853	789	-	NC_010447.5	82724322	82793527	4227	-	-380.77	0.6378	0.682	0.02	0.58	0.05	0.58	0.14	0.84	0	0	0	0.1	0.01	0.16
cis_mRNA_up10k	2652	NA	LTCONS_00029370	XM_021096150.1	NC_010448.4	413432	421185	7754	+	NC_010448.4	393756	410781	6966	-	*	0.7873	0.8862	0.06	0.28	0.07	0.21	0.04	0.38	0.13	0.19	0.11	0.15	0.08	0.38
cis_mRNA_up10k	90	NA	LTCONS_00029410	XM_021093641.1	NC_010448.4	897795	899202	1408	+	NC_010448.4	893377	897706	2093	-	*	0.7864	0.6555	0.06	0.13	0.11	0.13	0.1	0.57	1.19	2.51	0.88	2.23	1.16	3.35
cis_mRNA_overlap	0	Lnc-Overlap-mRNA	LTCONS_00029551	XM_021097073.1	NC_010448.4	7254937	7278714	843	+	NC_010448.4	7255168	7278714	728	+	-419.25	0.7445	0.7413	5.22	1.92	4.23	3.07	4.4	2.05	11.39	6.82	9.93	7.16	12.14	8.47
cis_mRNA_overlap	0	mRNA-CompleteIn-LncExon	LTCONS_00029551	XM_021097072.1	NC_010448.4	7254937	7278714	843	+	NC_010448.4	7254937	7278714	771	+	-478.77	0.6945	0.69	5.22	1.92	4.23	3.07	4.4	2.05	1.41	0.13	1.5	0.67	1.05	0.77
cis_mRNA_up10k	11	NA	LTCONS_00029551	XM_021097067.1	NC_010448.4	7254937	7278714	843	+	NC_010448.4	7227982	7254927	1686	-	*	-0.6794	-0.6503	5.22	1.92	4.23	3.07	4.4	2.05	0.84	2.47	0.83	1.61	1.11	2.01
cis_mRNA_dw20k	2755	NA	LTCONS_00029592	XM_005664338.3	NC_010448.4	12190919	12191237	319	+	NC_010448.4	12166180	12188165	2741	+	*	0.6867	0.7356	1.89	1.51	4.47	2.5	4.02	0.35	2.42	2.14	3.83	4.38	2.04	1.91
cis_mRNA_dw20k	2755	NA	LTCONS_00029592	XM_013998170.2	NC_010448.4	12190919	12191237	319	+	NC_010448.4	12166179	12188165	2817	+	*	0.613	0.6025	1.89	1.51	4.47	2.5	4.02	0.35	0.82	0.25	0.77	0.29	0.84	0.71
cis_mRNA_dw20k	2755	NA	LTCONS_00029592	XM_013998171.2	NC_010448.4	12190919	12191237	319	+	NC_010448.4	12166178	12188165	3100	+	*	0.7389	0.6961	1.89	1.51	4.47	2.5	4.02	0.35	0.24	0	0.29	0.31	0.18	0.07
cis_mRNA_dw20k	9486	NA	LTCONS_00029610	XM_021093776.1	NC_010448.4	12414307	12415788	994	+	NC_010448.4	12369508	12404822	3333	+	*	0.8079	0.7759	0.07	0.46	0.09	0.75	0.3	0.6	0.1	0.32	0	0.67	0.2	0.13
cis_mRNA_up10k	5189	NA	LTCONS_00029610	XM_003355749.4	NC_010448.4	12414307	12415788	994	+	NC_010448.4	12420976	12426331	895	+	*	0.7614	0.637	0.07	0.46	0.09	0.75	0.3	0.6	0	0.04	0.02	0.18	0.02	0.06
cis_mRNA_dw20k	16500	NA	LTCONS_00029644	XM_021093442.1	NC_010448.4	13676396	13678738	2343	+	NC_010448.4	13588748	13659897	1782	+	*	0.9387	0.8687	0.22	0.5	0.12	0.16	0.04	0.66	20.14	20.74	17.02	18.59	12.2	24.03
cis_mRNA_dw20k	626	NA	LTCONS_00029650	XM_013988495.2	NC_010448.4	13852666	13853219	554	+	NC_010448.4	13793631	13852041	1617	+	*	0.6963	0.6512	0.18	0.11	0.14	0.82	0.07	0.76	0	0	0	0.01	0	0
tran	32970631	NA	LTCONS_00029650	MTCONS_00030339	NC_010448.4	13852666	13853219	554	+	NC_010448.4	46823849	46847435	6203	+	-565.5	0.7294	0.7862	0.18	0.11	0.14	0.82	0.07	0.76	0.95	0.63	0.64	1.07	0.55	1.2
tran	NA	NA	LTCONS_00029650	XM_005666067.3	NC_010448.4	13852666	13853219	554	+	NC_010449.5	39224997	39234683	3775	+	-457.62	0.7999	0.7474	0.18	0.11	0.14	0.82	0.07	0.76	0.33	0.16	0.04	0.35	0.19	0.41
cis_mRNA_overlap	0	Lnc-AntiCompleteIn-mRNAIntron	LTCONS_00029743	XM_021093909.1	NC_010448.4	19368142	19368384	243	+	NC_010448.4	19356065	19373085	1587	-	*	0.8066	0.8322	5.33	1.73	5.4	2.48	7.94	4.47	30.68	31.09	37.41	28.42	40.81	33.89
cis_mRNA_up10k	4669	NA	LTCONS_00029743	XM_003355802.4	NC_010448.4	19368142	19368384	243	+	NC_010448.4	19373052	19390738	1703	+	*	0.7412	0.7692	5.33	1.73	5.4	2.48	7.94	4.47	45.9	36.28	43.05	33.26	38.01	39.04
tran	42656657	NA	LTCONS_00029743	MTCONS_00031274	NC_010448.4	19368142	19368384	243	+	NC_010448.4	62025040	62045330	1696	+	-186.52	0.7855	0.7413	5.33	1.73	5.4	2.48	7.94	4.47	2.36	2.5	3.19	2.27	3.78	1.93
tran	NA	NA	LTCONS_00029743	XM_005656672.3	NC_010448.4	19368142	19368384	243	+	NC_010451.4	65056495	65069083	7589	-	-411.4	0.7648	0.718	5.33	1.73	5.4	2.48	7.94	4.47	0.55	0.39	0.58	0.31	0.71	0.52
tran	NA	NA	LTCONS_00029743	XM_021065292.1	NC_010448.4	19368142	19368384	243	+	NC_010453.5	16375181	16379777	2285	+	-357.7	-0.7259	-0.8126	5.33	1.73	5.4	2.48	7.94	4.47	0.43	0.79	0.29	0.49	0.5	0.57
tran	NA	NA	LTCONS_00029743	XM_021072060.1	NC_010448.4	19368142	19368384	243	+	NC_010443.5	17306364	17575468	8793	-	-200.48	0.6786	0.7068	5.33	1.73	5.4	2.48	7.94	4.47	0.23	0	0	0	0.27	0
cis_mRNA_overlap	0	Lnc-Overlap-mRNA	LTCONS_00030164	XM_021097204.1	NC_010448.4	44667769	44675775	951	+	NC_010448.4	44668591	44675775	1238	+	-707.68	0.6209	0.6655	14.69	28.83	6.37	20.13	9.43	22.4	0.05	0.12	0.02	0.1	0.05	0.14
cis_mRNA_up10k	3693	NA	LTCONS_00030164	MTCONS_00034289	NC_010448.4	44667769	44675775	951	+	NC_010448.4	44655621	44664077	2192	-	*	0.6582	0.6095	14.69	28.83	6.37	20.13	9.43	22.4	1.9	2.22	1.04	1.73	0	2.62
cis_mRNA_up10k	6514	NA	LTCONS_00030164	XM_013998308.2	NC_010448.4	44667769	44675775	951	+	NC_010448.4	44682288	44696086	972	+	*	-0.6613	-0.6853	14.69	28.83	6.37	20.13	9.43	22.4	2.55	0.96	3.87	1.37	4.6	1.49
tran	51030	NA	LTCONS_00030335	MTCONS_00034402	NC_010448.4	46709370	46710809	1000	+	NC_010448.4	46761838	46786290	5011	-	-508.38	0.6874	0.6926	0.05	0.19	0.11	0.31	0.11	0.16	0.04	0.37	0.04	0.47	0.33	0.2
tran	51030	NA	LTCONS_00030335	XM_013998461.2	NC_010448.4	46709370	46710809	1000	+	NC_010448.4	46761838	46785132	4647	-	-518.33	0.8715	0.8248	0.05	0.19	0.11	0.31	0.11	0.16	0	0.05	0.01	0.08	0.11	0.05
cis_mRNA_dw20k	11535	NA	LTCONS_00030512	XM_013988634.2	NC_010448.4	49947910	49949811	1902	+	NC_010448.4	49933439	49936376	865	+	*	-0.7965	-0.9037	0.15	0.2	0.09	0.53	0.23	0.48	327.76	305.42	372.42	230.33	274.39	247.89
cis_mRNA_overlap	0	Lnc-AntiCompleteIn-mRNAIntron	LTCONS_00030570	XM_021097550.1	NC_010448.4	51118696	51178464	601	+	NC_010448.4	51071888	51190968	3982	-	*	0.875	0.6971	0	0	0	0	0.4	0	0.04	0.04	0.02	0.02	0.1	0.01
cis_mRNA_dw20k	7091	NA	LTCONS_00031234	XM_021097312.1	NC_010448.4	61722804	61733193	6804	+	NC_010448.4	61695092	61715714	5184	+	*	0.6713	0.6053	0.23	0.81	0.12	0.81	0.39	0.75	1.87	1.75	1.55	1.87	2.07	2.56
cis_mRNA_dw20k	9107	NA	LTCONS_00031241	MTCONS_00035419	NC_010448.4	61778358	61791562	7317	+	NC_010448.4	61800668	61810425	4765	-	*	0.8543	0.8722	0.09	0.51	0.03	0.92	0.05	0.7	0.79	0.95	0.6	1.16	0.8	1.54
cis_mRNA_dw20k	9107	NA	LTCONS_00031241	XM_021097307.1	NC_010448.4	61778358	61791562	7317	+	NC_010448.4	61800668	61810425	2021	-	*	0.8189	0.8105	0.09	0.51	0.03	0.92	0.05	0.7	0.29	0.37	0.2	0.4	0.37	0.61
cis_mRNA_overlap	0	Lnc-AntiOverlap-mRNA	LTCONS_00031241	MTCONS_00035417	NC_010448.4	61778358	61791562	7317	+	NC_010448.4	61769562	61778392	3259	-	*	0.7642	0.7231	0.09	0.51	0.03	0.92	0.05	0.7	0.1	0.24	0.09	0.09	0.08	0.3
cis_mRNA_overlap	0	mRNA-CompleteIn-LncExon	LTCONS_00031241	XM_021097293.1	NC_010448.4	61778358	61791562	7317	+	NC_010448.4	61778358	61790290	1003	+	-632.88	0.6791	0.6532	0.09	0.51	0.03	0.92	0.05	0.7	0.04	0.13	0	0	0	0.15
cis_mRNA_up10k	210	NA	LTCONS_00031241	XM_021097306.1	NC_010448.4	61778358	61791562	7317	+	NC_010448.4	61769740	61778149	3460	-	*	0.9568	0.8741	0.09	0.51	0.03	0.92	0.05	0.7	0.09	0.34	0.14	0.67	0.17	0.48
cis_mRNA_up10k	4900	NA	LTCONS_00031331	XM_013998916.2	NC_010448.4	63026211	63027735	1525	+	NC_010448.4	63018644	63021312	2669	-	*	0.8499	0.6532	0.1	0.16	0.17	0.2	0.08	0.47	0.09	0.05	0.08	0.07	0.06	0.21
cis_mRNA_dw20k	5974	NA	LTCONS_00031457	XM_021095201.1	NC_010448.4	64248569	64250232	1664	+	NC_010448.4	64188265	64242596	5014	+	*	0.6135	0.69	0.14	0.14	0.08	0.24	0.11	0.43	9.31	12.16	10.58	10.99	8.76	12.43
cis_mRNA_overlap	0	Lnc-AntiOverlap-mRNA	LTCONS_00031822	XM_005656029.3	NC_010448.4	77781249	77782585	1337	+	NC_010448.4	77780765	77912653	1735	-	*	0.749	0.8099	0.04	0.08	0.04	0.21	0.06	0.19	1.04	1.65	1.15	2.66	1.09	2.66
tran	NA	NA	LTCONS_00032034	XM_013984400.2	NC_010448.4	85280855	85281245	391	+	NC_010457.5	106380748	106410301	6779	-	-229.83	0.6547	0.6397	2.21	0.81	3.65	0.43	7.13	0.19	0	0	0	0	0.65	0
tran	NA	NA	LTCONS_00032034	XM_021083328.1	NC_010448.4	85280855	85281245	391	+	NC_010444.4	48822534	48930885	6108	+	-255.32	0.6765	0.6236	2.21	0.81	3.65	0.43	7.13	0.19	0	0	0	0.07	0.23	0
cis_mRNA_dw20k	2129	NA	LTCONS_00032125	XM_021095710.1	NC_010448.4	86031650	86042559	10910	+	NC_010448.4	85842538	86029522	5754	+	*	0.826	0.6316	0.13	0.39	0.15	0.17	0.15	0.59	0	0.23	0	0.02	0	0
cis_mRNA_overlap	0	Lnc-AntiOverlap-mRNA	LTCONS_00032125	XM_005653387.3	NC_010448.4	86031650	86042559	10910	+	NC_010448.4	86027778	86033355	3640	-	*	0.8689	0.8644	0.13	0.39	0.15	0.17	0.15	0.59	3.04	3.67	3.09	3.27	3.15	4.58
tran	NA	NA	LTCONS_00032310	XM_005666469.3	NC_010448.4	93939556	93939926	371	+	NC_010449.5	46509724	46517735	1258	+	-438.91	0.7985	0.6515	0.82	0.69	1.13	0.74	2.09	0.62	4.54	4.66	4.5	3.53	6.69	4.11
cis_mRNA_up10k	6267	NA	LTCONS_00032965	NM_001244633.1	NC_010448.4	152415681	152462684	537	+	NC_010448.4	152468950	152496516	1933	+	-372.3	0.9443	0.9048	5.98	0	3.18	0	5.13	0	2.47	0.21	0.99	0.11	1.53	0.4
tran	43917	NA	LTCONS_00032965	MTCONS_00032970	NC_010448.4	152415681	152462684	537	+	NC_010448.4	152506600	152579492	2170	+	-368.98	0.8461	0.924	5.98	0	3.18	0	5.13	0	0.07	0	0.05	0	0.04	0
tran	43917	NA	LTCONS_00032965	MTCONS_00032971	NC_010448.4	152415681	152462684	537	+	NC_010448.4	152506600	152579492	2175	+	-359.11	0.8904	0.874	5.98	0	3.18	0	5.13	0	0.37	0	0.33	0	0.27	0
tran	43917	NA	LTCONS_00032965	XM_021096565.1	NC_010448.4	152415681	152462684	537	+	NC_010448.4	152506600	152530868	2021	+	-374.9	0.9685	0.9144	5.98	0	3.18	0	5.13	0	15.03	0.35	7.34	0.45	11.61	0.07
tran	90828	NA	LTCONS_00032965	XM_021096566.1	NC_010448.4	152415681	152462684	537	+	NC_010448.4	152553511	152579346	1937	+	-354.07	0.9156	0.8923	5.98	0	3.18	0	5.13	0	0.08	0	0.05	0	0.05	0.02
cis_mRNA_overlap	0	Lnc-Overlap-mRNA	LTCONS_00033066	XM_021096603.1	NC_010448.4	158143597	158147052	467	+	NC_010448.4	158143598	158166865	1248	+	*	-0.7181	-0.642	3.48	0	3.47	0	6.14	0	0.77	2.36	1.11	2.22	1.01	2.23
cis_mRNA_up10k	69	NA	LTCONS_00033066	XM_021096592.1	NC_010448.4	158143597	158147052	467	+	NC_010448.4	158091873	158143529	1450	-	*	0.9217	0.9219	3.48	0	3.47	0	6.14	0	94.21	69.15	95.55	68.77	112.67	71.56
cis_mRNA_up10k	69	NA	LTCONS_00033067	XM_021096592.1	NC_010448.4	158143597	158147052	463	+	NC_010448.4	158091873	158143529	1450	-	*	0.8519	0.8049	3.47	0	2.28	0	4.67	0.15	94.21	69.15	95.55	68.77	112.67	71.56
cis_mRNA_up10k	80	NA	LTCONS_00033550	XM_005653229.3	NC_010448.4	247435	253128	1458	-	NC_010448.4	253207	300159	4521	+	*	-0.7575	-0.8204	0	0.28	0	0.33	0	0.28	0.22	0.11	0.32	0.13	0.32	0.24
cis_mRNA_up10k	93	NA	LTCONS_00033550	XM_021097001.1	NC_010448.4	247435	253128	1458	-	NC_010448.4	253220	300159	4608	+	*	0.9233	0.972	0	0.28	0	0.33	0	0.28	0	0.06	0	0.05	0	0.07
cis_mRNA_dw20k	2055	NA	LTCONS_00033721	XM_003481783.4	NC_010448.4	10158679	10159905	1227	-	NC_010448.4	10161959	10174006	1113	-	*	0.8927	0.7951	0.81	0.14	0.4	0.1	0.43	0.23	25.53	8.89	16.3	6.14	21.37	6.06
cis_mRNA_dw20k	2055	NA	LTCONS_00033721	XM_003481784.4	NC_010448.4	10158679	10159905	1227	-	NC_010448.4	10161959	10174006	1134	-	*	-0.6584	-0.69	0.81	0.14	0.4	0.1	0.43	0.23	0.15	0.4	0.05	0.48	0.22	0.71
cis_mRNA_dw20k	2055	NA	LTCONS_00033721	XM_003481785.4	NC_010448.4	10158679	10159905	1227	-	NC_010448.4	10161959	10174006	954	-	*	0.842	0.8671	0.81	0.14	0.4	0.1	0.43	0.23	5.94	1.93	3.61	1.57	6.01	1.55
cis_mRNA_dw20k	8610	NA	LTCONS_00034355	XM_013998366.2	NC_010448.4	45384955	45390247	735	-	NC_010448.4	45374714	45376346	1633	+	*	0.6704	0.6154	14.68	4.87	16.79	3.42	4.51	4.41	10.93	10.2	12.14	9.95	9.92	11.21
cis_mRNA_dw20k	681	NA	LTCONS_00034484	XM_003355921.5	NC_010448.4	48273756	48305157	1259	-	NC_010448.4	48305837	48314523	2538	-	*	0.6853	0.7055	0.4	0	0.43	0.09	0.07	0.07	1.02	0.23	0.62	0.84	0.22	0.52
cis_mRNA_dw20k	194	NA	LTCONS_00035023	MTCONS_00035027	NC_010448.4	55541238	55542877	1640	-	NC_010448.4	55543070	55554169	9727	-	*	0.8967	0.9282	0.11	0.14	0.06	0.11	0.04	0.35	0.53	0.91	0.77	0.57	0.51	1.47
cis_mRNA_dw20k	194	NA	LTCONS_00035023	XM_021094810.1	NC_010448.4	55541238	55542877	1640	-	NC_010448.4	55543070	55555557	3520	-	*	0.7623	0.8546	0.11	0.14	0.06	0.11	0.04	0.35	0.25	0.5	0.19	0.63	0.12	1.74
cis_mRNA_dw20k	194	NA	LTCONS_00035023	XM_021094815.1	NC_010448.4	55541238	55542877	1640	-	NC_010448.4	55543070	55555558	6411	-	*	0.6955	0.8313	0.11	0.14	0.06	0.11	0.04	0.35	0.07	0.21	0.16	0.16	0	0.21
cis_mRNA_dw20k	1141	NA	LTCONS_00035046	MTCONS_00030917	NC_010448.4	55543070	55555574	2637	-	NC_010448.4	55535406	55541930	1360	+	*	0.7655	0.6783	0.53	0.88	0.64	1.18	0.42	1.54	2.1	2.36	1.7	2.57	1.98	2.65
cis_mRNA_dw20k	1142	NA	LTCONS_00035046	XM_013998709.2	NC_010448.4	55543070	55555574	2637	-	NC_010448.4	55535406	55541929	1700	+	*	-0.8961	-0.8531	0.53	0.88	0.64	1.18	0.42	1.54	6.19	2.89	5.71	1.75	5.93	1.95
cis_mRNA_overlap	0	Lnc-Overlap-mRNA	LTCONS_00035046	XM_021094828.1	NC_010448.4	55543070	55555574	2637	-	NC_010448.4	55543070	55547455	2010	-	-1575.57	0.8371	0.7902	0.53	0.88	0.64	1.18	0.42	1.54	0.11	0.07	0.23	0.58	0	0.55
cis_mRNA_dw20k	4371	NA	LTCONS_00035201	MTCONS_00031013	NC_010448.4	58237903	58242498	1083	-	NC_010448.4	58189140	58233533	2877	+	*	-0.6619	-0.7413	0.44	1.08	0.46	1.47	0.75	1.33	0.55	0.37	0.82	0.12	0.98	0
cis_mRNA_dw20k	6139	NA	LTCONS_00035201	XM_005653303.3	NC_010448.4	58237903	58242498	1083	-	NC_010448.4	58217662	58231765	2417	+	*	0.6513	0.6175	0.44	1.08	0.46	1.47	0.75	1.33	0.09	0	0.08	0.21	0.1	0.13
cis_mRNA_overlap	0	Lnc-AntiOverlap-mRNA	LTCONS_00035201	MTCONS_00031022	NC_010448.4	58237903	58242498	1083	-	NC_010448.4	58242424	58254088	2217	+	*	-0.6726	-0.6853	0.44	1.08	0.46	1.47	0.75	1.33	1.8	0.4	1.4	0.92	1.34	0.58
cis_mRNA_overlap	0	Lnc-AntiOverlap-mRNA	LTCONS_00035208	XM_021094935.1	NC_010448.4	58280901	58295999	1104	-	NC_010448.4	58273003	58283823	3321	+	*	-0.6117	-0.6585	0.19	0.19	0.22	0.11	0.54	0.06	0.28	0.38	0.15	0.42	0.43	0.55
cis_mRNA_overlap	0	Lnc-AntiOverlap-mRNA	LTCONS_00035423	MTCONS_00031257	NC_010448.4	61862026	61898018	4657	-	NC_010448.4	61889744	61907335	3014	+	*	0.9329	0.9032	0	0.17	0	0.76	0	0.21	0.09	0.41	0.25	0.99	0.13	0.51
cis_mRNA_overlap	0	mRNA-AntiCompleteIn-LncIntron	LTCONS_00035423	XM_021097322.1	NC_010448.4	61862026	61898018	4657	-	NC_010448.4	61889744	61897884	3651	+	*	0.7065	0.7029	0	0.17	0	0.76	0	0.21	0.4	0.38	0.27	0.41	0.37	0.43
cis_mRNA_overlap	0	Lnc-Overlap-mRNA	LTCONS_00035716	MTCONS_00035712	NC_010448.4	69006344	69011595	1261	-	NC_010448.4	68954766	69012201	7546	-	*	0.8497	0.7866	0.14	0.7	0.04	1.08	0.2	1.08	0	0.37	0	0.27	0.05	0.24
cis_mRNA_dw20k	4992	NA	LTCONS_00036967	XM_003127927.5	NC_010448.4	142620890	142644754	5886	-	NC_010448.4	142516190	142615899	4295	+	*	0.68	0.6503	0.48	0.45	0.27	0.94	0.38	1.76	5.67	6.39	5.49	7.44	6.25	7.87
cis_mRNA_overlap	0	Lnc-Overlap-mRNA	LTCONS_00036967	NM_001044587.1	NC_010448.4	142620890	142644754	5886	-	NC_010448.4	142621904	142668107	2760	-	-1231.49	0.8388	0.8601	0.48	0.45	0.27	0.94	0.38	1.76	7.62	8.07	7.47	10.44	8.78	16.17
tran	NA	NA	LTCONS_00036981	MTCONS_00043095	NC_010448.4	145417278	145427424	249	-	NC_010450.4	42129872	42155163	5785	+	-338.6	-0.653	-0.8392	7.97	2.89	20.15	4.52	34.57	2.65	0	0.74	0.16	0.96	0.21	0.82
tran	NA	NA	LTCONS_00036981	MTCONS_00043096	NC_010448.4	145417278	145427424	249	-	NC_010450.4	42129872	42155163	5901	+	-338.6	0.7383	0.783	7.97	2.89	20.15	4.52	34.57	2.65	1.08	0	0.51	0	1.25	0.17
cis_mRNA_overlap	0	mRNA-CompleteIn-LncIntron	LTCONS_00037286	XM_003128025.4	NC_010448.4	165167764	165212092	240	-	NC_010448.4	165187707	165208191	8125	-	*	-0.7179	-0.7285	20.01	1.67	24.67	0.64	30.24	3.07	0.09	0.28	0.1	0.23	0.13	0.34
cis_mRNA_up10k	751	NA	LTCONS_00037286	XM_013999419.2	NC_010448.4	165167764	165212092	240	-	NC_010448.4	165212842	165222406	2802	+	*	-0.785	-0.6713	20.01	1.67	24.67	0.64	30.24	3.07	0.34	1.37	0.31	1.33	0.62	2.19
cis_mRNA_up10k	116	NA	LTCONS_00037407	XM_021093273.1	NC_010448.4	167878653	167881279	2627	-	NC_010448.4	167881394	167885885	1347	+	*	0.6176	0.718	0.55	0.85	0.25	0.76	0.28	1.12	0.38	0.89	0.13	0.36	0.1	0.71
cis_mRNA_up10k	91	NA	LTCONS_00037574	XM_021100120.1	NC_010449.5	1914758	1948732	1694	+	NC_010449.5	1910585	1914668	1636	-	*	0.6634	0.7193	0.39	0.06	0.38	0.15	0.5	0.14	94.68	66.99	85.53	67.98	130.82	84.76
cis_mRNA_overlap	0	mRNA-AntiCompleteIn-LncExon	LTCONS_00038012	NM_001123151.1	NC_010449.5	23221061	23227778	6718	+	NC_010449.5	23222940	23225496	789	-	-1389.36	0.7661	0.6105	0.18	0.14	0.18	0.33	0.17	0.79	0.71	1.74	0.39	1.39	0.91	2.29
cis_mRNA_overlap	0	Lnc-AntiOverlap-mRNA	LTCONS_00038086	XM_005665780.3	NC_010449.5	23705491	23708322	870	+	NC_010449.5	23704842	23707026	1107	-	*	0.6536	0.7391	0	0	0.23	0	0	0	0.04	0	0.07	0	0	0
cis_mRNA_overlap	0	Lnc-AntiOverlap-mRNA	LTCONS_00038293	XM_021098094.1	NC_010449.5	30331550	30332178	629	+	NC_010449.5	30329547	30332166	883	-	-854.03	0.7668	0.6466	0.09	0.46	0.03	0.03	0.09	0.54	0.22	1.26	0.6	0.71	0.31	0.75
cis_mRNA_overlap	0	Lnc-AntiOverlap-mRNA	LTCONS_00039003	XM_001924389.6	NC_010449.5	58268457	58279665	1951	+	NC_010449.5	58276954	58283128	921	-	*	0.6867	0.8336	1.26	0.09	0.57	0	0.51	0	67.91	50.82	61.92	50.23	67.78	53.95
cis_mRNA_overlap	0	Lnc-AntiCompleteIn-mRNAIntron	LTCONS_00039052	XM_001925572.5	NC_010449.5	59416716	59425368	2707	+	NC_010449.5	59405044	59450155	6282	-	*	-0.8511	-0.7592	0.78	0.19	0.6	0.12	0.86	0.52	0.28	0.71	0.35	0.97	0.27	0.69
cis_mRNA_overlap	0	Lnc-AntiOverlap-mRNA	LTCONS_00039052	MTCONS_00041682	NC_010449.5	59416716	59425368	2707	+	NC_010449.5	59424548	59450155	2960	-	-1699.8	-0.9423	-0.9002	0.78	0.19	0.6	0.12	0.86	0.52	3.6	5.8	3.75	7.41	3.49	4.95
cis_mRNA_overlap	0	mRNA-CompleteIn-LncExon	LTCONS_00039124	XM_021099143.1	NC_010449.5	62808126	63326634	5877	+	NC_010449.5	62808126	63326634	5745	+	-2067.31	-0.65	-0.685	0.04	0	0	0	0.03	0	0	0.04	0	0.05	0	0.03
cis_mRNA_up10k	128	NA	LTCONS_00039474	XM_021099307.1	NC_010449.5	78067673	78068849	1177	+	NC_010449.5	78043995	78067546	5364	-	*	0.65	0.7916	0	0.34	0.01	0.04	0.03	0.61	7.64	9.93	8	10.38	9.36	12.08
cis_mRNA_dw20k	10804	NA	LTCONS_00040026	NM_001123081.1	NC_010449.5	113599274	113602715	3442	+	NC_010449.5	113613518	113645772	1062	-	*	0.8898	0.8521	0.19	0.34	0.17	0.3	0.13	0.54	7.62	25.5	7.33	28.57	6.15	26.87
cis_mRNA_dw20k	6052	NA	LTCONS_00040026	MTCONS_00042497	NC_010449.5	113599274	113602715	3442	+	NC_010449.5	113608766	113645835	5558	-	*	0.8818	0.7888	0.19	0.34	0.17	0.3	0.13	0.54	3.3	8.79	2.18	9.04	5.55	8.86
cis_mRNA_dw20k	8852	NA	LTCONS_00040026	XM_013989211.2	NC_010449.5	113599274	113602715	3442	+	NC_010449.5	113611566	113645835	3074	-	*	0.7979	0.831	0.19	0.34	0.17	0.3	0.13	0.54	0.19	2.73	0.3	4.26	0.15	2.86
cis_mRNA_overlap	0	Lnc-AntiOverlap-mRNA	LTCONS_00040026	XM_021099621.1	NC_010449.5	113599274	113602715	3442	+	NC_010449.5	113524406	113600411	9714	-	-2216.88	0.8363	0.7337	0.19	0.34	0.17	0.3	0.13	0.54	1.09	1.13	0.8	1.42	1.28	1.66
cis_mRNA_overlap	0	Lnc-AntiOverlap-mRNA	LTCONS_00040026	XM_021099622.1	NC_010449.5	113599274	113602715	3442	+	NC_010449.5	113525967	113600109	7848	-	*	0.8331	0.6972	0.19	0.34	0.17	0.3	0.13	0.54	3.91	4.33	3.49	4.4	4.78	5.67
cis_mRNA_overlap	0	Lnc-AntiOverlap-mRNA	LTCONS_00040027	NM_001123081.1	NC_010449.5	113645198	113651562	398	+	NC_010449.5	113613518	113645772	1062	-	*	0.6341	0.8622	0	0.06	0	0.48	0	1.35	7.62	25.5	7.33	28.57	6.15	26.87
cis_mRNA_dw20k	238	NA	LTCONS_00040662	MTCONS_00040663	NC_010449.5	23000817	23004325	3509	-	NC_010449.5	23004562	23015559	2128	-	*	0.8745	0.8531	0.83	1.4	0.72	1.66	0.76	1.71	62.63	123.6	44.43	146.84	42.68	104.63
cis_mRNA_overlap	0	Lnc-AntiOverlap-mRNA	LTCONS_00041015	MTCONS_00038285	NC_010449.5	29834512	29836711	2200	-	NC_010449.5	29835922	29901305	9250	+	*	0.6497	0.655	0.09	0.38	0.12	0.28	0.1	0.17	0.92	2.21	0.82	2.9	1.52	2.58
cis_mRNA_overlap	0	mRNA-AntiCompleteIn-LncIntron	LTCONS_00041085	XM_021098634.1	NC_010449.5	31878089	31895824	1116	-	NC_010449.5	31880643	31889586	1607	+	*	0.6525	0.7277	2.37	0	0	0.06	0	0.21	0.42	0.19	0.29	0.33	0.21	0.29
cis_mRNA_up10k	225	NA	LTCONS_00041155	XM_005665946.3	NC_010449.5	36378515	36386408	4558	-	NC_010449.5	36386632	36409495	3910	+	*	0.6331	0.7413	0.17	0.24	0.12	0.32	0.18	0.5	0.81	0.91	0.62	0.93	0.79	1.24
cis_mRNA_overlap	0	Lnc-AntiOverlap-mRNA	LTCONS_00041457	XM_013989018.2	NC_010449.5	49953591	49975254	3805	-	NC_010449.5	49973938	50102346	4805	+	*	0.6029	0.6972	0.23	0.17	0.54	0	0	0	1.21	1.42	1.55	0.88	0.64	1.23
cis_mRNA_dw20k	6856	NA	LTCONS_00041681	MTCONS_00041682	NC_010449.5	59417294	59417693	400	-	NC_010449.5	59424548	59450155	2960	-	*	0.9193	0.7461	0.29	1.07	0.43	1.85	0.29	0.91	3.6	5.8	3.75	7.41	3.49	4.95
cis_mRNA_overlap	0	Lnc-CompleteIn-mRNAIntron	LTCONS_00041681	XM_001925572.5	NC_010449.5	59417294	59417693	400	-	NC_010449.5	59405044	59450155	6282	-	*	0.8837	0.7944	0.29	1.07	0.43	1.85	0.29	0.91	0.28	0.71	0.35	0.97	0.27	0.69
cis_mRNA_dw20k	4408	NA	LTCONS_00042883	XM_021101074.1	NC_010450.4	19345870	19445626	1736	+	NC_010450.4	19301253	19341463	4080	+	*	0.6519	0.6877	0	0.02	0	0.01	0	0.48	4.97	4.99	4.03	6.04	4.97	6.17
cis_mRNA_overlap	0	Lnc-AntiOverlap-mRNA	LTCONS_00043175	XM_021100359.1	NC_010450.4	47670543	47671259	717	+	NC_010450.4	47656269	47702805	2084	-	-708.05	-0.7158	-0.6655	0.16	0.31	0.2	0.5	0.18	0.73	2.54	2.29	2.37	2.31	2.05	1.89
cis_mRNA_overlap	0	Lnc-AntiOverlap-mRNA	LTCONS_00043362	XM_021101423.1	NC_010450.4	68947310	68948211	703	+	NC_010450.4	68675067	68948537	6385	-	-811.68	0.773	0.7412	0.03	0.43	0.05	0.14	0.11	0.14	0.04	0.09	0.08	0.18	0.13	0.14
cis_mRNA_dw20k	2433	NA	LTCONS_00043470	MTCONS_00043469	NC_010450.4	74939386	74941188	1803	+	NC_010450.4	74868438	74936954	7768	+	*	0.8634	0.8912	0.1	0.05	0.6	0.06	0.25	0.11	6.25	2.13	11.53	1.31	10.36	2.16
cis_mRNA_overlap	0	Lnc-AntiOverlap-mRNA	LTCONS_00043473	MTCONS_00045147	NC_010450.4	75806959	75809120	2162	+	NC_010450.4	75770344	75836340	7035	-	-2253.36	0.6408	0.6947	0.61	0.82	0.52	1.46	0.32	0.9	1.28	1.14	0.91	1.28	0.68	1.53
tran	NA	NA	LTCONS_00043751	MTCONS_00056778	NC_010450.4	104695230	104695634	405	+	NC_010454.4	3885925	3988348	9788	-	-370.91	-0.6555	-0.662	1.42	0.44	2.11	0.53	1.75	0.72	0.14	0.35	0.22	0.28	0.12	0.37
tran	NA	NA	LTCONS_00043751	XM_003133993.5	NC_010450.4	104695230	104695634	405	+	NC_010458.4	39954355	39958642	2042	-	-209.54	-0.6274	-0.6573	1.42	0.44	2.11	0.53	1.75	0.72	3.36	3.25	2.11	5.13	2.48	4.38
cis_mRNA_overlap	0	Lnc-AntiOverlap-mRNA	LTCONS_00044217	XM_013998646.2	NC_010450.4	137624077	137626117	2041	+	NC_010450.4	137621425	137628341	6406	-	-4616.89	0.673	0.8875	0.15	0.25	0.06	0.18	0.09	0.24	0.19	0.33	0.03	0.3	0.04	0.22
cis_mRNA_up10k	303	NA	LTCONS_00044339	XM_005666516.3	NC_010450.4	2312273	2319823	1152	-	NC_010450.4	2320125	2322162	2038	+	*	0.8252	0.6146	0.02	0.1	0.04	0.51	0.05	0.19	0.3	0.89	0.05	1.55	0.1	1.19
cis_mRNA_dw20k	2572	NA	LTCONS_00044794	XM_021101279.1	NC_010450.4	42677126	42678546	1421	-	NC_010450.4	42681117	42734037	3828	-	*	0.6712	0.6294	0.39	0.17	0.35	0.2	0.63	0.23	1.2	0.86	1.31	0.84	1.59	0.88
cis_mRNA_dw20k	7396	NA	LTCONS_00044820	XM_021101285.1	NC_010450.4	45569099	45571670	1362	-	NC_010450.4	45579065	45808789	2983	-	*	0.7756	0.8091	0.01	0.05	0.1	0.11	0.02	0.25	5.52	6.47	9.4	6.66	4.95	8.66
cis_mRNA_dw20k	7396	NA	LTCONS_00044820	XM_021101286.1	NC_010450.4	45569099	45571670	1362	-	NC_010450.4	45579065	45713023	5421	-	*	0.7806	0.69	0.01	0.05	0.1	0.11	0.02	0.25	0.04	0.02	0.07	0.03	0.05	0.09
cis_mRNA_overlap	0	Lnc-Overlap-mRNA	LTCONS_00044843	XM_013978706.2	NC_010450.4	52325782	52343185	620	-	NC_010450.4	52325782	52328286	2505	-	-382.62	0.6484	0.69	0.49	1.5	0.39	1.03	0.47	1.53	0.15	0.4	0.01	0.27	0.11	0.51
tran	NA	NA	LTCONS_00045094	MTCONS_00024842	NC_010450.4	71965789	71966077	289	-	NC_010446.5	118185991	118269126	7778	-	-457.4	0.7012	0.7692	2.19	3.68	0.6	6.11	2.76	5.54	4.44	4.53	3.68	4.9	4.81	5.52
tran	NA	NA	LTCONS_00045094	MTCONS_00068955	NC_010450.4	71965789	71966077	289	-	NC_010456.5	60805135	60861636	2337	-	-449.14	0.7123	0.6561	2.19	3.68	0.6	6.11	2.76	5.54	0.02	0.13	0.02	0.55	0.28	0.42
tran	NA	NA	LTCONS_00045094	XM_021067301.1	NC_010450.4	71965789	71966077	289	-	NC_010454.4	36498138	36639847	6775	+	-449.9	0.8162	0.8112	2.19	3.68	0.6	6.11	2.76	5.54	0.38	0.56	0.25	0.71	0.53	0.73
tran	NA	NA	LTCONS_00045094	XM_021084908.1	NC_010450.4	71965789	71966077	289	-	NC_010444.4	142881259	142886600	5342	+	-218.37	-0.6774	-0.6246	2.19	3.68	0.6	6.11	2.76	5.54	0.57	0.64	0.57	0.12	0.47	0.2
tran	NA	NA	LTCONS_00045094	XM_021085922.1	NC_010450.4	71965789	71966077	289	-	NC_010445.4	159107	200462	7455	+	-437.4	-0.9031	-0.9301	2.19	3.68	0.6	6.11	2.76	5.54	4.25	3.88	5.39	3.58	4.15	3.95
cis_mRNA_up10k	3964	NA	LTCONS_00046003	XM_021101939.1	NC_010451.4	6282914	6283301	388	+	NC_010451.4	6287264	6295376	2296	+	*	0.8768	0.8004	0	0.12	0.06	0.19	0	0.51	0.18	0.17	0.21	0.28	0.09	0.5
tran	NA	NA	LTCONS_00046268	MTCONS_00007852	NC_010451.4	25355111	25432752	237	+	NC_010444.4	9065340	9075595	6734	+	-493	-0.7137	-0.7552	124.13	58.24	133.54	74.98	187.36	69.92	7.12	4.95	4.5	4.73	3.31	6.62
tran	NA	NA	LTCONS_00046268	XM_013992495.2	NC_010451.4	25355111	25432752	237	+	NC_010443.5	16249547	16267636	5754	+	-526.4	-0.6966	-0.7762	124.13	58.24	133.54	74.98	187.36	69.92	0.66	0.87	0.68	0.58	0.56	0.83
tran	NA	NA	LTCONS_00047175	XM_021097321.1	NC_010451.4	66427026	66461882	342	+	NC_010448.4	61889744	61906900	9235	+	-235.01	-0.6107	-0.7005	0.59	0.78	1.48	0.92	2.7	0.16	0.07	0.14	0.16	0.07	0	0.36
cis_mRNA_overlap	0	Lnc-AntiOverlap-mRNA	LTCONS_00047719	XM_021102552.1	NC_010451.4	102434526	102464916	1487	+	NC_010451.4	102366605	102435215	3089	-	-1512.06	0.735	0.7592	0.07	0.12	0	0.15	0.14	0.3	3.68	3.33	3.53	3.68	4.86	5.62
cis_mRNA_up10k	1735	NA	LTCONS_00048221	XM_021063872.1	NC_010451.4	131892548	131893541	994	+	NC_010451.4	131833398	131890814	4246	-	*	0.6437	0.6537	0	0.14	0.07	0.09	0	0.29	0.69	0.95	0.58	1.23	0.68	1.01
cis_mRNA_dw20k	4881	NA	LTCONS_00048272	XM_021102199.1	NC_010451.4	135018563	135020559	1997	+	NC_010451.4	135025439	135078909	3568	-	*	0.6728	0.711	0.13	0.26	0.17	0.25	0.1	0.52	3.92	3.89	3.84	5.99	4.2	6.27
cis_mRNA_overlap	0	mRNA-AntiCompleteIn-LncIntron	LTCONS_00048684	NM_213853.1	NC_010451.4	6695190	6792207	1750	-	NC_010451.4	6785819	6790453	1231	+	*	0.9573	0.958	0.11	0.19	0.09	0.53	0.03	0.34	3.58	6.4	2.32	8.88	1.89	6.22
cis_mRNA_overlap	0	mRNA-AntiCompleteIn-LncIntron	LTCONS_00048684	XM_005653648.3	NC_010451.4	6695190	6792207	1750	-	NC_010451.4	6785308	6790466	1495	+	*	0.7399	0.8462	0.11	0.19	0.09	0.53	0.03	0.34	3.58	5.2	6.46	10.11	2.71	10.6
cis_mRNA_overlap	0	mRNA-AntiCompleteIn-LncIntron	LTCONS_00048684	XM_005653650.2	NC_010451.4	6695190	6792207	1750	-	NC_010451.4	6785452	6790466	1506	+	*	0.8688	0.9091	0.11	0.19	0.09	0.53	0.03	0.34	7.97	10.33	6.5	12.05	4.93	15.73
cis_mRNA_overlap	0	mRNA-AntiCompleteIn-LncIntron	LTCONS_00048684	XM_005653651.3	NC_010451.4	6695190	6792207	1750	-	NC_010451.4	6785763	6790466	1191	+	*	0.8054	0.8462	0.11	0.19	0.09	0.53	0.03	0.34	14.33	16.38	10.53	27.47	9.64	40.92
cis_mRNA_overlap	0	mRNA-AntiCompleteIn-LncIntron	LTCONS_00048684	XM_005653653.2	NC_010451.4	6695190	6792207	1750	-	NC_010451.4	6785316	6790466	1284	+	*	0.6351	0.6993	0.11	0.19	0.09	0.53	0.03	0.34	0.61	3.68	0.31	2.22	0.91	1.97
cis_mRNA_overlap	0	mRNA-AntiCompleteIn-LncIntron	LTCONS_00048684	XM_005653654.3	NC_010451.4	6695190	6792207	1750	-	NC_010451.4	6785642	6790466	1531	+	*	0.8773	0.8322	0.11	0.19	0.09	0.53	0.03	0.34	0.36	0.4	0.28	0.64	0	0.85
cis_mRNA_overlap	0	mRNA-AntiCompleteIn-LncIntron	LTCONS_00048684	XM_021102177.1	NC_010451.4	6695190	6792207	1750	-	NC_010451.4	6785640	6790466	1428	+	*	0.8569	0.9091	0.11	0.19	0.09	0.53	0.03	0.34	0.69	1.3	0.68	1.57	0.64	1.86
cis_mRNA_up10k	5838	NA	LTCONS_00048684	XM_003129592.5	NC_010451.4	6695190	6792207	1750	-	NC_010451.4	6685939	6689353	802	-	*	-0.8161	-0.6364	0.11	0.19	0.09	0.53	0.03	0.34	25.06	22.1	24.72	21.38	22.31	21.58
cis_mRNA_up10k	6203	NA	LTCONS_00048684	XM_005653677.3	NC_010451.4	6695190	6792207	1750	-	NC_010451.4	6685934	6688988	807	-	*	-0.7374	-0.7972	0.11	0.19	0.09	0.53	0.03	0.34	1.55	1.17	1.68	1.38	2.1	0.93
cis_mRNA_up10k	6220	NA	LTCONS_00048684	XM_021062465.1	NC_010451.4	6695190	6792207	1750	-	NC_010451.4	6685934	6688971	874	-	*	-0.6691	-0.7951	0.11	0.19	0.09	0.53	0.03	0.34	0.55	0.09	1.13	0.5	0.83	0.55
cis_mRNA_up10k	6249	NA	LTCONS_00048684	XM_021062460.1	NC_010451.4	6695190	6792207	1750	-	NC_010451.4	6685939	6688942	1549	-	*	0.695	0.6399	0.11	0.19	0.09	0.53	0.03	0.34	0	0	0	0.16	0	0
cis_mRNA_up10k	6249	NA	LTCONS_00048684	XM_021062463.1	NC_010451.4	6695190	6792207	1750	-	NC_010451.4	6685934	6688942	1605	-	*	0.6321	0.6238	0.11	0.19	0.09	0.53	0.03	0.34	0	0	0	1.06	0	0.76
cis_mRNA_up10k	639	NA	LTCONS_00048684	MTCONS_00046050	NC_010451.4	6695190	6792207	1750	-	NC_010451.4	6792845	6808003	4829	+	*	0.6177	0.6573	0.11	0.19	0.09	0.53	0.03	0.34	19.88	19.59	15.43	18.74	16.87	21.86
cis_mRNA_up10k	9513	NA	LTCONS_00048805	XM_021062525.1	NC_010451.4	9947163	9948699	1537	-	NC_010451.4	9810923	9937651	4008	-	*	0.8522	0.8622	0.22	0.24	0.34	0.02	0.19	0.11	0.05	0.07	0.06	0.02	0.06	0.01
cis_mRNA_overlap	0	Lnc-Overlap-mRNA	LTCONS_00049023	XM_021062619.1	NC_010451.4	21007285	21026552	635	-	NC_010451.4	21007285	21026534	3770	-	-297.09	0.852	0.8447	0	0.18	0	0.22	0.06	0.22	0	0.01	0	0.02	0	0.03
cis_mRNA_overlap	0	Lnc-AntiOverlap-mRNA	LTCONS_00049127	XM_005667250.3	NC_010451.4	27122069	27134121	529	-	NC_010451.4	27134039	27163278	3633	+	*	-0.6915	-0.7986	0.37	0.31	0.42	0.08	0.92	0.41	3.42	5.01	1.71	5.1	2.1	5.86
cis_mRNA_up10k	410	NA	LTCONS_00049340	XM_021062869.1	NC_010451.4	41625362	41639471	1289	-	NC_010451.4	41639880	41839254	7624	+	*	0.7745	0.7751	0	0.02	0.45	0	0	0	0	0	0	0	0	0
cis_mRNA_up10k	66	NA	LTCONS_00049340	XM_021062868.1	NC_010451.4	41625362	41639471	1289	-	NC_010451.4	41639536	41839254	7701	+	*	0.9707	0.8188	0	0.02	0.45	0	0	0	0.16	0.75	4.28	0.33	0.38	0.99
cis_mRNA_dw20k	2012	NA	LTCONS_00049514	XM_021062988.1	NC_010451.4	47474830	47476520	1691	-	NC_010451.4	47464840	47472819	3282	+	*	0.6388	0.6354	0.21	0.38	0.16	0.21	0.15	0.47	0.07	0.06	0	0.04	0	0.08
cis_mRNA_dw20k	2012	NA	LTCONS_00049514	XM_021062989.1	NC_010451.4	47474830	47476520	1691	-	NC_010451.4	47464844	47472819	3078	+	*	0.6829	0.7012	0.21	0.38	0.16	0.21	0.15	0.47	0.17	0.51	0.1	0.51	0.14	0.73
cis_mRNA_overlap	0	Lnc-AntiOverlap-mRNA	LTCONS_00049514	XM_021062985.1	NC_010451.4	47474830	47476520	1691	-	NC_010451.4	47476103	47621030	9367	+	*	0.7619	0.793	0.21	0.38	0.16	0.21	0.15	0.47	1.36	2.08	1.19	1.95	1.35	2.8
cis_mRNA_dw20k	7519	NA	LTCONS_00049769	MTCONS_00049772	NC_010451.4	64863748	64869285	4851	-	NC_010451.4	64876803	64947176	3133	-	*	0.8842	0.8584	0	0.1	0	0	0	0	0	0.34	0	0	0	0
cis_mRNA_dw20k	7519	NA	LTCONS_00049769	MTCONS_00049774	NC_010451.4	64863748	64869285	4851	-	NC_010451.4	64876803	64947176	3193	-	*	0.823	0.6106	0	0.1	0	0	0	0	0.03	0.13	0.03	0.22	0	0.15
cis_mRNA_dw20k	7519	NA	LTCONS_00049769	XM_021063223.1	NC_010451.4	64863748	64869285	4851	-	NC_010451.4	64876803	64909278	4078	-	*	0.8596	0.8257	0	0.1	0	0	0	0	0	0	0	0	0	0
cis_mRNA_dw20k	7520	NA	LTCONS_00049769	XM_021063220.1	NC_010451.4	64863748	64869285	4851	-	NC_010451.4	64876804	65027455	3900	-	*	0.8966	0.9192	0	0.1	0	0	0	0	0.01	0.01	0	0	0	0
cis_mRNA_dw20k	7520	NA	LTCONS_00049769	XM_021063221.1	NC_010451.4	64863748	64869285	4851	-	NC_010451.4	64876804	65027455	3882	-	*	0.6823	0.6434	0	0.1	0	0	0	0	0	0	0	0.01	0	0
cis_mRNA_dw20k	2323	NA	LTCONS_00049770	MTCONS_00049772	NC_010451.4	64863748	64874481	4458	-	NC_010451.4	64876803	64947176	3133	-	*	0.8904	0.7786	0.13	0.22	0.01	0.25	0.01	0.16	0	0.34	0	0	0	0
cis_mRNA_dw20k	2323	NA	LTCONS_00049770	MTCONS_00049774	NC_010451.4	64863748	64874481	4458	-	NC_010451.4	64876803	64947176	3193	-	*	0.9267	0.7504	0.13	0.22	0.01	0.25	0.01	0.16	0.03	0.13	0.03	0.22	0	0.15
cis_mRNA_dw20k	2323	NA	LTCONS_00049770	XM_021063223.1	NC_010451.4	64863748	64874481	4458	-	NC_010451.4	64876803	64909278	4078	-	*	0.7521	0.7345	0.13	0.22	0.01	0.25	0.01	0.16	0	0	0	0	0	0
cis_mRNA_dw20k	2324	NA	LTCONS_00049770	XM_021063220.1	NC_010451.4	64863748	64874481	4458	-	NC_010451.4	64876804	65027455	3900	-	*	0.9397	0.722	0.13	0.22	0.01	0.25	0.01	0.16	0.01	0.01	0	0	0	0
cis_mRNA_dw20k	2324	NA	LTCONS_00049770	XM_021063221.1	NC_010451.4	64863748	64874481	4458	-	NC_010451.4	64876804	65027455	3882	-	*	0.6518	0.8181	0.13	0.22	0.01	0.25	0.01	0.16	0	0	0	0.01	0	0
cis_mRNA_up10k	44	NA	LTCONS_00049800	XM_021063259.1	NC_010451.4	65477624	65502534	2639	-	NC_010451.4	65502577	65715612	10082	+	*	0.7717	0.6717	1.39	0	1.35	0	1.27	0	0.01	0	0.01	0	0	0
cis_mRNA_up10k	55	NA	LTCONS_00049800	XM_021063256.1	NC_010451.4	65477624	65502534	2639	-	NC_010451.4	65502588	65710525	5008	+	*	0.73	0.6745	1.39	0	1.35	0	1.27	0	0.06	0	0.03	0	0	0
cis_mRNA_overlap	0	Lnc-AntiOverlap-mRNA	LTCONS_00049871	NM_214305.1	NC_010451.4	70074593	70284912	1159	-	NC_010451.4	70276031	70295693	1193	+	*	0.8674	0.8042	0.51	0.14	0.61	0.2	0.8	0.09	50.62	19.5	56.07	32.68	94.77	22.59
cis_mRNA_overlap	0	mRNA-AntiCompleteIn-LncIntron	LTCONS_00049872	NM_214305.1	NC_010451.4	70074593	70361364	1193	-	NC_010451.4	70276031	70295693	1193	+	*	0.907	0.7702	0.14	0	0.5	0.02	2.21	0.02	50.62	19.5	56.07	32.68	94.77	22.59
tran	NA	NA	LTCONS_00049875	XM_021098812.1	NC_010451.4	70366991	70399491	254	-	NC_010443.5	144316119	144788091	4953	-	-358.8	0.8048	0.7209	4.44	1.4	1.74	0.98	5.09	2.05	0.15	0.01	0.04	0.02	0.09	0.03
cis_mRNA_overlap	0	Lnc-AntiOverlap-mRNA	LTCONS_00049888	XM_021102185.1	NC_010451.4	72052004	72056584	4581	-	NC_010451.4	71895626	72054898	12471	+	*	0.7203	0.71	0.47	0.15	0.28	0.31	0.69	0.14	0.47	0.19	0.66	0.23	1	0
cis_mRNA_overlap	0	Lnc-AntiOverlap-mRNA	LTCONS_00049888	XM_021102195.1	NC_010451.4	72052004	72056584	4581	-	NC_010451.4	71895626	72054898	12330	+	*	-0.7401	-0.7391	0.47	0.15	0.28	0.31	0.69	0.14	0.62	1.16	0.57	1	0.45	2.61
cis_mRNA_dw20k	4104	NA	LTCONS_00050467	MTCONS_00047934	NC_010451.4	116144738	116149133	1031	-	NC_010451.4	116109970	116140635	3154	+	*	0.9758	0.9387	9.41	15.47	2.64	27.65	2.01	29.11	0.32	0.76	0.32	0.97	0.17	1.12
cis_mRNA_dw20k	4104	NA	LTCONS_00050467	XM_021063655.1	NC_010451.4	116144738	116149133	1031	-	NC_010451.4	116109970	116140635	3315	+	*	-0.7574	-0.7321	9.41	15.47	2.64	27.65	2.01	29.11	1.9	0.87	1.93	0.72	2.23	1.03
cis_mRNA_up10k	102	NA	LTCONS_00050467	MTCONS_00047936	NC_010451.4	116144738	116149133	1031	-	NC_010451.4	116149234	116179437	17910	+	*	0.6737	0.6386	9.41	15.47	2.64	27.65	2.01	29.11	0.06	0.27	0.14	0.16	0.21	0.34
cis_mRNA_up10k	221	NA	LTCONS_00050467	XM_005656719.3	NC_010451.4	116144738	116149133	1031	-	NC_010451.4	116149353	116179437	17590	+	*	0.7284	0.7005	9.41	15.47	2.64	27.65	2.01	29.11	0.68	0.74	0.46	0.88	0.69	0.92
cis_mRNA_overlap	0	Lnc-AntiOverlap-mRNA	LTCONS_00050891	XM_003130510.5	NC_010452.4	10905225	10907228	2004	+	NC_010452.4	10866446	10905852	3420	-	-1461.4	0.9347	0.8818	0.07	0.51	0.19	0.15	0.05	0.34	0.51	3.43	1.26	2.05	1.15	2.18
cis_mRNA_overlap	0	Lnc-AntiOverlap-mRNA	LTCONS_00051052	NM_001348771.1	NC_010452.4	19308022	19394198	4342	+	NC_010452.4	19387666	19410024	5176	-	-5589.08	0.6228	0.609	0.07	0.59	0	0.64	0.02	0.56	0	0.03	0	0	0	0.05
cis_mRNA_overlap	0	Lnc-Overlap-mRNA	LTCONS_00051052	XM_021064267.1	NC_010452.4	19308022	19394198	4342	+	NC_010452.4	19302901	19343805	6684	+	*	0.693	0.7323	0.07	0.59	0	0.64	0.02	0.56	0.1	0.12	0.12	0.15	0.12	0.19
cis_mRNA_overlap	0	Lnc-AntiOverlap-mRNA	LTCONS_00051494	XM_005668094.3	NC_010452.4	42576905	42622195	700	+	NC_010452.4	42458115	42577346	5069	-	*	0.7244	0.7113	0.08	0.16	0.08	0.46	0.14	0.25	1.89	3.51	1.26	5.24	1.55	3.43
cis_mRNA_overlap	0	Lnc-AntiOverlap-mRNA	LTCONS_00052416	XM_013980205.2	NC_010452.4	39886512	39933299	4922	-	NC_010452.4	39932562	40024114	5319	+	*	0.6223	0.7596	0.04	0.21	0.09	0.34	0.07	0.29	1.17	1.54	2.08	2.5	1.15	2.5
tran	NA	NA	LTCONS_00052902	NM_001244210.1	NC_010453.5	1139297	1187872	263	+	NC_010449.5	112160823	112171754	4469	+	-357.3	0.6651	0.6713	20.14	6.98	17.78	16.03	27.73	9.79	116.94	100.46	102.63	144.61	172.81	131.65
cis_mRNA_overlap	0	Lnc-AntiOverlap-mRNA	LTCONS_00052985	XM_001926477.7	NC_010453.5	4879523	4895003	1198	+	NC_010453.5	4866017	4880000	2726	-	*	-0.631	-0.6386	0.49	0.03	0.17	0.09	0.22	0.13	1.06	1.89	2.82	2.59	0.84	2.64
cis_mRNA_up10k	5859	NA	LTCONS_00053219	XM_005668401.3	NC_010453.5	18125460	18126156	697	+	NC_010453.5	18132014	18197759	3956	+	*	-0.6913	-0.6281	0.27	0.03	0.03	0.11	0.38	0.06	3.44	4.07	5.03	5.46	2.75	4.81
cis_mRNA_up10k	5859	NA	LTCONS_00053219	XM_021065308.1	NC_010453.5	18125460	18126156	697	+	NC_010453.5	18132014	18197759	3871	+	*	-0.6587	-0.6351	0.27	0.03	0.03	0.11	0.38	0.06	1.97	2.27	2.12	2.53	1.52	2.58
cis_mRNA_up10k	303	NA	LTCONS_00053577	MTCONS_00054455	NC_010453.5	68052654	68056496	3843	+	NC_010453.5	67764009	68052352	7532	-	*	0.6673	0.662	0.42	0.52	0.23	0.61	0.29	0.96	0.03	0.3	0	0.49	0	0.6
cis_mRNA_overlap	0	Lnc-Overlap-mRNA	LTCONS_00053835	MTCONS_00053832	NC_010453.5	3838333	3873241	2890	-	NC_010453.5	3838333	3873241	2864	-	-1256.66	0.7432	0.6737	0.12	0.46	0	0.02	0.09	0.29	0.16	0.37	0.18	0.19	0.04	0.67
cis_mRNA_up10k	304	NA	LTCONS_00053846	XM_003482865.4	NC_010453.5	4690285	4731702	737	-	NC_010453.5	4732005	4736177	672	+	*	0.7902	0.7689	0.59	0	0.32	0	0.48	0	92.87	68.53	61.94	58.15	73.55	51.02
cis_mRNA_overlap	0	Lnc-AntiOverlap-mRNA	LTCONS_00054620	XM_005656874.3	NC_010454.4	656776	662519	3172	+	NC_010454.4	662495	676960	1869	-	*	0.7368	0.7543	0.03	0.03	0	0.06	0	0.02	0.18	0.43	0.12	0.54	0.06	0.29
cis_mRNA_overlap	0	Lnc-AntiOverlap-mRNA	LTCONS_00054860	XM_005656915.3	NC_010454.4	5117736	5120458	2723	+	NC_010454.4	5114946	5118981	3225	-	-3248.6	0.6856	0.7831	0.11	0.4	0.11	0.17	0.09	0.19	0.79	1.46	0.88	1.24	0.8	1.69
cis_mRNA_overlap	0	Lnc-AntiOverlap-mRNA	LTCONS_00054860	XM_021066592.1	NC_010454.4	5117736	5120458	2723	+	NC_010454.4	5114946	5118001	1824	-	*	0.8383	0.6526	0.11	0.4	0.11	0.17	0.09	0.19	0.65	2.74	1.29	1.94	0.44	1.81
cis_mRNA_up10k	9023	NA	LTCONS_00055593	XM_021067099.1	NC_010454.4	24293030	24294756	398	+	NC_010454.4	24303778	24316662	5644	+	*	0.7838	0.6973	0.47	1.09	0.12	1.27	0.32	0.33	0.4	0.75	0	1.01	0.41	0
cis_mRNA_overlap	0	Lnc-AntiOverlap-mRNA	LTCONS_00056072	XM_003131817.5	NC_010454.4	47125201	47135164	6523	+	NC_010454.4	47116523	47125523	2763	-	*	0.7963	0.704	0.97	0.29	1.03	0.49	1.07	0.66	4	3.4	4.61	3.09	3.69	4.37
cis_mRNA_dw20k	19988	NA	LTCONS_00056267	NM_001244416.1	NC_010454.4	51985557	51996452	2332	+	NC_010454.4	51962642	51965570	889	+	*	-0.6618	-0.6682	0	0.03	0	0.02	0	0.04	454.42	443.26	484.55	461.11	568.2	455.51
cis_mRNA_overlap	0	Lnc-AntiOverlap-mRNA	LTCONS_00056425	XM_021067872.1	NC_010454.4	54972519	54973318	800	+	NC_010454.4	54752473	54974535	8782	-	-1338.3	0.6731	0.8007	0.07	0.27	0.09	0.37	0.02	0.12	2	1.86	1.15	2.15	1.66	2.19
cis_mRNA_up10k	231	NA	LTCONS_00056750	XM_021066516.1	NC_010454.4	3206065	3212205	6141	-	NC_010454.4	3212435	3222651	2175	+	*	0.7726	0.8091	0.27	0.98	0.27	1.41	0.51	1.14	32.66	90.07	37.39	107.09	23.91	43.84
cis_mRNA_dw20k	1354	NA	LTCONS_00057179	XM_005656940.3	NC_010454.4	17098259	17117485	4687	-	NC_010454.4	16935005	17096906	5541	+	*	0.701	0.7636	0.76	1.42	0	1.37	0.31	1.44	4.45	3.78	2.64	2.88	3.25	4.06
cis_mRNA_dw20k	1357	NA	LTCONS_00057179	XM_013989924.2	NC_010454.4	17098259	17117485	4687	-	NC_010454.4	16901612	17096903	5099	+	*	0.719	0.6773	0.76	1.42	0	1.37	0.31	1.44	0.47	1.13	0	0.94	1.1	0.21
cis_mRNA_up10k	1295	NA	LTCONS_00057438	MTCONS_00055431	NC_010454.4	21050919	21085957	379	-	NC_010454.4	21087251	21135981	1223	+	*	0.7383	0.733	0	1.09	0.17	0	0	0.13	10.32	17.37	6.34	4.97	6.21	11.57
cis_mRNA_up10k	435	NA	LTCONS_00057557	XM_021067087.1	NC_010454.4	24164974	24192804	446	-	NC_010454.4	24193238	24201419	3312	+	*	-0.6002	-0.7716	0.1	0	0.32	0	0.15	0	0.08	0.74	0	0.2	0	0.52
cis_mRNA_dw20k	3663	NA	LTCONS_00057587	XM_003131551.3	NC_010454.4	24940072	24944645	1796	-	NC_010454.4	24948307	24950661	1385	-	*	0.8062	0.6004	0.01	0.01	0.16	0.01	0.04	0	0.02	0.05	0.11	0.07	0.11	0
cis_mRNA_overlap	0	Lnc-AntiOverlap-mRNA	LTCONS_00057641	NM_001144122.1	NC_010454.4	26356303	26365499	489	-	NC_010454.4	26356794	26368430	1194	+	*	0.8132	0.6409	0.26	0.64	0.78	3.93	1.16	0.35	0	9.28	3.88	27.71	2.61	15.35
cis_mRNA_overlap	0	Lnc-AntiOverlap-mRNA	LTCONS_00057641	XM_021066044.1	NC_010454.4	26356303	26365499	489	-	NC_010454.4	26356691	26368561	1446	+	*	0.7858	0.6127	0.26	0.64	0.78	3.93	1.16	0.35	0.06	8.26	4.27	24.89	2.8	15.54
cis_mRNA_overlap	0	mRNA-AntiCompleteIn-LncIntron	LTCONS_00057642	NM_001144122.1	NC_010454.4	26356303	26370275	303	-	NC_010454.4	26356794	26368430	1194	+	*	0.9422	0.8812	0	0.3	0	3.48	0	2.54	0	9.28	3.88	27.71	2.61	15.35
cis_mRNA_overlap	0	mRNA-AntiCompleteIn-LncIntron	LTCONS_00057642	XM_021066044.1	NC_010454.4	26356303	26370275	303	-	NC_010454.4	26356691	26368561	1446	+	*	0.9511	0.889	0	0.3	0	3.48	0	2.54	0.06	8.26	4.27	24.89	2.8	15.54
tran	NA	NA	LTCONS_00057642	MTCONS_00066675	NC_010454.4	26356303	26370275	303	-	NC_010456.5	75937980	75958187	3010	+	-343.47	0.6992	0.8032	0	0.3	0	3.48	0	2.54	0	0.41	0.2	0.29	0.13	0.78
tran	NA	NA	LTCONS_00057642	XM_013983336.2	NC_010454.4	26356303	26370275	303	-	NC_010456.5	75937985	75958187	2867	+	-343.47	0.7275	0.6608	0	0.3	0	3.48	0	2.54	0.05	0.05	0.09	0.21	0.3	0.5
tran	NA	NA	LTCONS_00057642	XM_021074334.1	NC_010454.4	26356303	26370275	303	-	NC_010456.5	75937983	75958187	3255	+	-343.47	0.9253	0.8749	0	0.3	0	3.48	0	2.54	0.1	0.23	0.06	0.77	0.08	0.62
tran	NA	NA	LTCONS_00057642	XM_021074335.1	NC_010454.4	26356303	26370275	303	-	NC_010456.5	75937983	75958187	3116	+	-343.47	0.8717	0.8124	0	0.3	0	3.48	0	2.54	0.05	0.19	0.11	0.33	0.05	0.32
tran	NA	NA	LTCONS_00057642	XM_021074336.1	NC_010454.4	26356303	26370275	303	-	NC_010456.5	75918148	75958187	3203	+	-343.47	0.7158	0.7761	0	0.3	0	3.48	0	2.54	0.06	0.09	0.07	0.21	0.06	0.14
cis_mRNA_overlap	0	Lnc-AntiOverlap-mRNA	LTCONS_00057652	XM_021067160.1	NC_010454.4	26587046	26622941	4285	-	NC_010454.4	26584156	26606564	2675	+	*	-0.7753	-0.7075	4.51	1.79	3.03	3.48	4.07	0.18	2.64	2.11	1.75	1.92	1.85	3.39
cis_mRNA_dw20k	7880	NA	LTCONS_00057861	XM_021066228.1	NC_010454.4	38570844	38573037	2194	-	NC_010454.4	38580916	38800438	9741	-	*	-0.6294	-0.6515	0.08	0.09	0.1	0.11	0.06	0.47	6.1	10.15	9.22	4.77	9.38	2.7
cis_mRNA_up10k	2701	NA	LTCONS_00057952	XM_021067388.1	NC_010454.4	39436354	39450469	306	-	NC_010454.4	39387272	39433654	1586	-	*	0.9508	0.674	0	0.76	0.08	0.19	0	0	0.1	2.43	0.15	0.18	0.08	0.13
cis_mRNA_up10k	8865	NA	LTCONS_00058217	XM_021067568.1	NC_010454.4	47904150	47918257	11012	-	NC_010454.4	47861041	47895286	7344	-	*	0.7685	0.8383	0.11	0.13	0.08	0.26	0.11	0.56	6.42	9.29	7.67	9.31	5.68	11.08
cis_mRNA_up10k	8882	NA	LTCONS_00058217	XM_021067569.1	NC_010454.4	47904150	47918257	11012	-	NC_010454.4	47861041	47895269	7311	-	*	0.7938	0.8737	0.11	0.13	0.08	0.26	0.11	0.56	1.49	3.49	1.43	2.52	1.74	4.02
cis_mRNA_dw20k	15651	NA	LTCONS_00059587	XM_013981755.2	NC_010455.5	34100034	34102907	1991	+	NC_010455.5	34076494	34084384	4229	+	*	0.7599	0.683	0.12	0.16	0.13	0.24	0.12	0.98	1.66	2.9	1.2	2.44	1.89	2.77
cis_mRNA_dw20k	9970	NA	LTCONS_00059587	XM_005669620.3	NC_010455.5	34100034	34102907	1991	+	NC_010455.5	34083913	34090065	6073	+	*	0.8348	0.7526	0.12	0.16	0.13	0.24	0.12	0.98	0.1	0.18	0.12	0.1	0.08	0.25
cis_mRNA_overlap	0	Lnc-AntiOverlap-mRNA	LTCONS_00059587	XM_021068875.1	NC_010455.5	34100034	34102907	1991	+	NC_010455.5	34100994	34104748	2216	-	*	0.8485	0.7386	0.12	0.16	0.13	0.24	0.12	0.98	0.54	0.15	0.63	0.29	0.36	1.01
cis_mRNA_overlap	0	Lnc-Overlap-mRNA	LTCONS_00059587	MTCONS_00059585	NC_010455.5	34100034	34102907	1991	+	NC_010455.5	34100030	34111953	3324	+	-1420.53	-0.7402	-0.6725	0.12	0.16	0.13	0.24	0.12	0.98	2.12	1.05	2.28	1.06	1.62	0.78
cis_mRNA_up10k	1453	NA	LTCONS_00059587	XM_021068482.1	NC_010455.5	34100034	34102907	1991	+	NC_010455.5	34104359	34111953	2278	+	*	0.8617	0.7754	0.12	0.16	0.13	0.24	0.12	0.98	0.46	0.36	0.33	0.37	0.46	0.71
cis_mRNA_up10k	2773	NA	LTCONS_00059587	XM_021068487.1	NC_010455.5	34100034	34102907	1991	+	NC_010455.5	34105679	34111953	3546	+	*	0.8764	0.8825	0.12	0.16	0.13	0.24	0.12	0.98	0.1	0.2	0.1	0.18	0.08	0.48
cis_mRNA_dw20k	9767	NA	LTCONS_00059607	MTCONS_00059585	NC_010455.5	34121719	34147463	702	+	NC_010455.5	34100030	34111953	3324	+	*	-0.6923	-0.6713	0	0.31	0.28	0.53	0.18	0.65	2.12	1.05	2.28	1.06	1.62	0.78
cis_mRNA_dw20k	5014	NA	LTCONS_00060071	XM_003132361.5	NC_010455.5	66329654	66334257	4604	+	NC_010455.5	66315438	66324641	1271	+	*	-0.7866	-0.7088	0.03	0.07	0.06	0.08	0.04	0.2	108.72	88.07	107.22	102.98	115.56	95.27
cis_mRNA_overlap	0	Lnc-AntiOverlap-mRNA	LTCONS_00060219	XM_021069434.1	NC_010455.5	71852094	71853866	1773	+	NC_010455.5	71777422	71852690	2250	-	*	0.6819	0.6585	0.25	0.65	0.27	0.28	0.15	0.58	1.12	1.83	0.75	1.81	0.63	1.45
cis_mRNA_overlap	0	Lnc-AntiOverlap-mRNA	LTCONS_00060236	XM_021069811.1	NC_010455.5	73255078	73263629	5861	+	NC_010455.5	73102168	73262956	8945	-	-10857.2	-0.6987	-0.7241	0.23	0.27	0.11	0.25	0.11	0.48	2.15	1.64	2.08	1.66	1.88	1.64
cis_mRNA_dw20k	3658	NA	LTCONS_00060238	XM_013982024.2	NC_010455.5	73340439	73341124	686	+	NC_010455.5	73276249	73336782	2484	+	*	0.6757	0.8231	0.31	0.77	0.32	0.67	0.5	1.17	5.52	6.97	5.39	6.67	7.56	6.88
tran	NA	NA	LTCONS_00060438	XM_003125176.6	NC_010455.5	86443606	86486854	263	+	NC_010445.4	96092333	96159533	5358	+	-157.28	0.6613	0.6127	3.42	0	3.33	0.24	8.28	0	0.94	0.52	1.17	1.16	1.64	1.13
tran	NA	NA	LTCONS_00060438	XM_021081030.1	NC_010455.5	86443606	86486854	263	+	NW_018084831.1	15360	23229	2241	-	-341.62	0.7156	0.9014	3.42	0	3.33	0.24	8.28	0	6.33	1.7	5.06	1.9	4.99	1.63
cis_mRNA_dw20k	14829	NA	LTCONS_00060792	XM_021069900.1	NC_010455.5	121378573	121411790	2479	+	NC_010455.5	121426618	121487260	6170	-	*	0.9637	0.8565	0	0.01	0	0	0	0.12	0	0.01	0	0.01	0.01	0.08
cis_mRNA_dw20k	2069	NA	LTCONS_00061408	XM_021068414.1	NC_010455.5	144306221	144308276	2056	+	NC_010455.5	143675521	144304153	5078	+	*	0.8112	0.7968	0.1	0.26	0.06	0.49	0.24	0.49	0.8	0.14	0	1.17	0.3	0.91
cis_mRNA_dw20k	2069	NA	LTCONS_00061408	XM_021068416.1	NC_010455.5	144306221	144308276	2056	+	NC_010455.5	143675521	144304153	5042	+	*	0.8034	0.7123	0.1	0.26	0.06	0.49	0.24	0.49	0.56	2.13	0.77	1.88	1.87	1.94
cis_mRNA_dw20k	5555	NA	LTCONS_00061408	NM_001244697.1	NC_010455.5	144306221	144308276	2056	+	NC_010455.5	143675575	144300667	1469	+	*	0.9001	0.7298	0.1	0.26	0.06	0.49	0.24	0.49	6.31	6.96	5.88	12.39	7.09	12.26
cis_mRNA_dw20k	5947	NA	LTCONS_00061546	XM_003358822.4	NC_010455.5	150206558	150376307	396	+	NC_010455.5	150186833	150200612	1624	+	*	0.879	0.8727	0	0.51	0	0.3	0	0.12	0.04	1.13	0.03	0.74	0.05	0.37
cis_mRNA_dw20k	14609	NA	LTCONS_00061705	NM_001143929.1	NC_010455.5	168849031	168856180	1581	+	NC_010455.5	168790576	168834423	1587	+	*	0.62	0.6244	0.4	0.16	0.58	0.08	0.47	0.49	20.35	13.34	22.89	14.6	22.25	18.08
cis_mRNA_dw20k	7850	NA	LTCONS_00061813	MTCONS_00064805	NC_010455.5	189127502	189140862	5264	+	NC_010455.5	189148711	189166302	1604	-	*	-0.6831	-0.731	0	0	0	0	0	0.06	13.06	1.03	10.84	4.77	12.28	0.15
cis_mRNA_up10k	35	NA	LTCONS_00062336	XM_021071650.1	NC_010455.5	21613644	21670415	928	-	NC_010455.5	21670449	21790333	2873	+	*	-0.7985	-0.7381	0.9	0.3	1.33	0	0.89	0.1	0.24	0.24	0.14	0.39	0.09	0.33
cis_mRNA_overlap	0	Lnc-Overlap-mRNA	LTCONS_00065216	XM_021072304.1	NC_010456.5	7665002	7667798	686	+	NC_010456.5	7665002	7709998	4397	+	-543.88	0.6371	0.7866	0.07	0.15	0.76	0	0.59	0	0.24	0.32	0.37	0.32	0.55	0.2
cis_mRNA_dw20k	18220	NA	LTCONS_00065288	XM_003359041.4	NC_010456.5	11421392	11422278	887	+	NC_010456.5	11367402	11403173	3458	+	*	0.7117	0.6667	0.06	0.16	0.02	0.35	0.02	0.19	34.34	43.06	24.87	41.34	31.12	38.34
cis_mRNA_up10k	39	NA	LTCONS_00065377	XM_021073071.1	NC_010456.5	16459254	16459996	743	+	NC_010456.5	16444034	16459216	8092	-	*	0.945	0.754	0.05	0.15	0.29	0.78	0.03	0.31	0	0	0	0	0	0
cis_mRNA_up10k	94	NA	LTCONS_00065377	XM_013982698.2	NC_010456.5	16459254	16459996	743	+	NC_010456.5	16460089	16462979	1525	+	*	0.9762	0.8231	0.05	0.15	0.29	0.78	0.03	0.31	0.14	0.15	0.12	0.97	0.13	0.17
cis_mRNA_dw20k	11326	NA	LTCONS_00065461	MTCONS_00065444	NC_010456.5	22402831	22406787	3957	+	NC_010456.5	22379600	22391506	4622	+	*	0.921	0.8889	0.08	0.12	0.04	0.05	0.04	0.27	0.12	0.19	0.09	0.17	0.09	0.5
cis_mRNA_dw20k	2845	NA	LTCONS_00065461	XM_021072884.1	NC_010456.5	22402831	22406787	3957	+	NC_010456.5	22379608	22399987	8491	+	*	0.8786	0.8228	0.08	0.12	0.04	0.05	0.04	0.27	0.13	0.22	0.08	0.05	0	0.15
cis_mRNA_dw20k	7307	NA	LTCONS_00065461	XM_021072878.1	NC_010456.5	22402831	22406787	3957	+	NC_010456.5	22379608	22395525	3780	+	*	0.6594	0.753	0.08	0.12	0.04	0.05	0.04	0.27	0.16	0.06	0	0.06	0	0.72
cis_mRNA_overlap	0	Lnc-Overlap-mRNA	LTCONS_00065461	MTCONS_00065448	NC_010456.5	22402831	22406787	3957	+	NC_010456.5	22379600	22406787	1884	+	-1265.36	0.674	0.8491	0.08	0.12	0.04	0.05	0.04	0.27	0.47	0.58	0.01	0.59	0.42	2.07
cis_mRNA_up10k	3278	NA	LTCONS_00065461	XM_021072905.1	NC_010456.5	22402831	22406787	3957	+	NC_010456.5	22410064	22427101	2685	+	*	0.715	0.7479	0.08	0.12	0.04	0.05	0.04	0.27	0	0.01	0	0	0	0.29
cis_mRNA_dw20k	682	NA	LTCONS_00066686	XM_021074316.1	NC_010456.5	75940479	75958187	978	+	NC_010456.5	75958868	75992538	2349	-	*	-0.7724	-0.7831	0	0.42	0	0.17	0	0.34	2.55	1.52	2.54	1.33	3.51	0.44
cis_mRNA_dw20k	682	NA	LTCONS_00066686	XM_021074317.1	NC_010456.5	75940479	75958187	978	+	NC_010456.5	75958868	75992563	2351	-	*	-0.7045	-0.7155	0	0.42	0	0.17	0	0.34	1.37	1.04	2.76	1.15	2.54	2.06
cis_mRNA_overlap	0	Lnc-AntiOverlap-mRNA	LTCONS_00066686	MTCONS_00069244	NC_010456.5	75940479	75958187	978	+	NC_010456.5	75952999	75992622	2360	-	*	0.6265	0.7455	0	0.42	0	0.17	0	0.34	0.03	0.12	0	0.06	0.03	0.12
cis_mRNA_overlap	0	Lnc-AntiOverlap-mRNA	LTCONS_00066686	MTCONS_00069245	NC_010456.5	75940479	75958187	978	+	NC_010456.5	75955312	75992622	2854	-	*	-0.7831	-0.77	0	0.42	0	0.17	0	0.34	0.24	0.03	0.35	0	0.34	0.01
cis_mRNA_overlap	0	Lnc-Overlap-mRNA	LTCONS_00066686	MTCONS_00066675	NC_010456.5	75940479	75958187	978	+	NC_010456.5	75937980	75958187	3010	+	-512.71	0.6602	0.6018	0	0.42	0	0.17	0	0.34	0	0.41	0.2	0.29	0.13	0.78
cis_mRNA_overlap	0	Lnc-Overlap-mRNA	LTCONS_00066686	XM_021074323.1	NC_010456.5	75940479	75958187	978	+	NC_010456.5	75937982	75958187	3209	+	-515.56	-0.7787	-0.8046	0	0.42	0	0.17	0	0.34	0.56	0	0.67	0	0.85	0.39
cis_mRNA_overlap	0	Lnc-Overlap-mRNA	LTCONS_00066686	XM_021074332.1	NC_010456.5	75940479	75958187	978	+	NC_010456.5	75918100	75957167	2168	+	*	-0.7684	-0.7614	0	0.42	0	0.17	0	0.34	1.85	0.99	1.74	0.88	1.42	1.21
cis_mRNA_overlap	0	Lnc-Overlap-mRNA	LTCONS_00066686	XM_021074335.1	NC_010456.5	75940479	75958187	978	+	NC_010456.5	75937983	75958187	3116	+	-519.16	0.6061	0.6174	0	0.42	0	0.17	0	0.34	0.05	0.19	0.11	0.33	0.05	0.32
cis_mRNA_overlap	0	Lnc-AntiOverlap-mRNA	LTCONS_00066693	XM_021072548.1	NC_010456.5	76213543	76309529	719	+	NC_010456.5	76307223	76394559	7928	-	*	0.8142	0.8162	0	0.07	0	0.38	0	0	0	0	0	0.01	0	0
cis_mRNA_overlap	0	Lnc-AntiOverlap-mRNA	LTCONS_00066697	XM_021072554.1	NC_010456.5	76301347	76326168	4311	+	NC_010456.5	76307223	76394557	7800	-	*	0.7297	0.6937	0	0	0	0.11	0	0.06	0.05	0	0	0.08	0	0.09
cis_mRNA_overlap	0	Lnc-AntiOverlap-mRNA	LTCONS_00066697	XM_021072559.1	NC_010456.5	76301347	76326168	4311	+	NC_010456.5	76307554	76394557	7454	-	*	0.8803	0.8955	0	0	0	0.11	0	0.06	0	0	0	0.01	0	0.01
cis_mRNA_overlap	0	Lnc-AntiOverlap-mRNA	LTCONS_00067561	XM_003483566.4	NC_010456.5	131579662	131594689	1170	+	NC_010456.5	131413318	131579752	5012	-	*	0.6762	0.6585	0.42	0.15	0.14	0.14	0.92	0.26	3.02	1.34	1.45	1.32	2.68	1.85
cis_mRNA_overlap	0	Lnc-Overlap-mRNA	LTCONS_00067773	XM_021072625.1	NC_010456.5	4015700	4050258	5527	-	NC_010456.5	4015700	4050256	5619	-	-2185.83	0.7112	0.8308	0.52	1.22	0.63	1.11	0.5	1.12	0.03	0.08	0.04	0.04	0	0.06
cis_mRNA_overlap	0	Lnc-AntiOverlap-mRNA	LTCONS_00067796	XM_021072522.1	NC_010456.5	6351385	6360761	1237	-	NC_010456.5	6360352	6376926	4062	+	*	-0.6407	-0.7703	0.51	0	1.26	0.11	1.64	0	0.45	0.59	0.13	0.24	0.24	1.35
cis_mRNA_overlap	0	Lnc-AntiOverlap-mRNA	LTCONS_00067917	XM_021072631.1	NC_010456.5	13290604	13337035	2162	-	NC_010456.5	13335118	13718914	2084	+	*	0.8393	0.8181	0.02	0	0	0.37	0	0.17	0.2	0.09	0.15	0.34	0.13	0.17
cis_mRNA_overlap	0	Lnc-AntiOverlap-mRNA	LTCONS_00067917	XM_021072643.1	NC_010456.5	13290604	13337035	2162	-	NC_010456.5	13335134	13718914	1777	+	*	0.9016	0.6697	0.02	0	0	0.37	0	0.17	0	0	0	0.16	0	0.08
cis_mRNA_up10k	267	NA	LTCONS_00068336	XM_001924400.7	NC_010456.5	34320990	34321750	761	-	NC_010456.5	34322016	34514234	4427	+	*	0.6413	0.7113	0	0.05	0.02	0.12	0.1	0.55	4.26	5.67	4.35	5.72	5.55	6.35
cis_mRNA_up10k	3915	NA	LTCONS_00068336	NM_001243408.1	NC_010456.5	34320990	34321750	761	-	NC_010456.5	34283077	34317076	2686	-	*	0.6624	0.669	0	0.05	0.02	0.12	0.1	0.55	7.97	8.23	5.65	8.8	9.79	10.34
cis_mRNA_overlap	0	Lnc-AntiOverlap-mRNA	LTCONS_00068359	MTCONS_00065885	NC_010456.5	37767309	37774433	5023	-	NC_010456.5	37774021	37865502	1643	+	*	0.8368	0.7363	0.01	0.08	0.01	0.08	0	0.08	0.39	1.04	0.46	0.87	0.29	0.71
cis_mRNA_overlap	0	Lnc-AntiOverlap-mRNA	LTCONS_00068359	XM_013982911.2	NC_010456.5	37767309	37774433	5023	-	NC_010456.5	37773401	37826015	3630	+	*	0.9192	0.6672	0.01	0.08	0.01	0.08	0	0.08	0.02	0.17	0.03	0.17	0.04	0.22
cis_mRNA_up10k	3307	NA	LTCONS_00068906	XM_021074287.1	NC_010456.5	56541614	56542486	873	-	NC_010456.5	56545792	56551131	4751	+	*	0.6558	0.6783	0.06	0.14	0.08	0.33	0.17	0.51	4.92	6.46	5.61	5.06	4.2	6.9
cis_mRNA_overlap	0	Lnc-AntiOverlap-mRNA	LTCONS_00068961	XM_013983246.2	NC_010456.5	60912516	60939310	1446	-	NC_010456.5	60937624	60969013	5340	+	-2290.41	0.7006	0.7121	0.52	0	0.26	0.05	0.08	0.05	0.18	0.01	0.03	0	0.07	0.04
cis_mRNA_overlap	0	Lnc-AntiOverlap-mRNA	LTCONS_00068968	XM_005670992.3	NC_010456.5	60929682	60939299	1481	-	NC_010456.5	60938442	60969013	3960	+	-1341.56	0.6486	0.7557	0	0.6	0.06	0.4	0.34	0.58	0.75	0.93	0.62	1.04	1.3	1.47
cis_mRNA_up10k	8278	NA	LTCONS_00069558	XM_005671217.3	NC_010456.5	90539459	90582750	618	-	NC_010456.5	90505614	90531182	3522	-	*	-0.6698	-0.7489	2.75	0.96	1.72	0.07	2.22	0.98	0	0.35	0	0.69	0	0.52
cis_mRNA_dw20k	7891	NA	LTCONS_00069739	NM_001315778.1	NC_010456.5	106696731	106736430	1448	-	NC_010456.5	106744320	106793606	1206	-	*	0.7628	0.7916	0	1.5	0.23	2.43	0.84	0.79	2.31	4.68	3.61	8.02	4.73	7.11
cis_mRNA_dw20k	2386	NA	LTCONS_00069856	NM_001243406.1	NC_010456.5	109114446	109117997	3552	-	NC_010456.5	109120382	109125655	1170	-	*	0.7913	0.6154	0.21	1.05	0.18	0.37	0.28	0.39	6.89	15.26	10.26	4.65	7.98	3.08
cis_mRNA_overlap	0	Lnc-AntiCompleteIn-mRNAExon	LTCONS_00069856	XM_021074424.1	NC_010456.5	109114446	109117997	3552	-	NC_010456.5	109088766	109119854	10188	+	*	0.752	0.7302	0.21	1.05	0.18	0.37	0.28	0.39	0.09	0.12	0.13	0.11	0.09	0.14
cis_mRNA_overlap	0	Lnc-AntiOverlap-mRNA	LTCONS_00070200	XM_005671489.3	NC_010456.5	127621858	127650576	7146	-	NC_010456.5	127649964	127656972	2914	+	*	-0.6197	-0.6324	0.11	0.02	0.08	0.01	0.03	0.01	1.4	1.51	1.13	1.43	1.28	1.43
cis_mRNA_dw20k	3673	NA	LTCONS_00070442	XM_013994455.2	NC_010456.5	141260897	141262294	1398	-	NC_010456.5	141265966	141271379	3341	-	*	0.7265	0.6997	0.04	0.2	0.04	0.14	0.12	0.26	0.02	0.05	0.01	0.04	0	0.12
cis_mRNA_dw20k	3673	NA	LTCONS_00070442	XM_021073937.1	NC_010456.5	141260897	141262294	1398	-	NC_010456.5	141265966	141271379	4002	-	*	0.7481	0.7465	0.04	0.2	0.04	0.14	0.12	0.26	0.02	0.18	0	0.04	0.02	0.14
cis_mRNA_overlap	0	Lnc-Overlap-mRNA	LTCONS_00070781	XM_021075827.1	NC_010457.5	34025676	34375534	7400	+	NC_010457.5	34026074	34361587	4656	+	-2702.03	0.9386	0.6828	0	0.05	0	0.03	0	0.07	0	0.01	0	0.01	0.01	0
cis_mRNA_overlap	0	Lnc-Overlap-mRNA	LTCONS_00070781	XM_021075828.1	NC_010457.5	34025676	34375534	7400	+	NC_010457.5	34026074	34341131	4215	+	*	0.675	0.8045	0	0.05	0	0.03	0	0.07	0	0	0	0	0	0
cis_mRNA_overlap	0	Lnc-Overlap-mRNA	LTCONS_00070781	XM_021075829.1	NC_010457.5	34025676	34375534	7400	+	NC_010457.5	34026074	34336579	3328	+	*	0.7601	0.84	0	0.05	0	0.03	0	0.07	0	0	0	0	0	0
cis_mRNA_overlap	0	Lnc-Overlap-mRNA	LTCONS_00070783	XM_021075827.1	NC_010457.5	34025766	34213850	1120	+	NC_010457.5	34026074	34361587	4656	+	-706.41	0.8758	0.6937	0	0.16	0	0.12	0	0.27	0	0.01	0	0.01	0.01	0
cis_mRNA_overlap	0	Lnc-Overlap-mRNA	LTCONS_00070783	XM_021075828.1	NC_010457.5	34025766	34213850	1120	+	NC_010457.5	34026074	34341131	4215	+	-600.29	0.6217	0.7059	0	0.16	0	0.12	0	0.27	0	0	0	0	0	0
cis_mRNA_overlap	0	Lnc-Overlap-mRNA	LTCONS_00070783	XM_021075829.1	NC_010457.5	34025766	34213850	1120	+	NC_010457.5	34026074	34336579	3328	+	-541.3	0.6591	0.7572	0	0.16	0	0.12	0	0.27	0	0	0	0	0	0
cis_mRNA_dw20k	3318	NA	LTCONS_00070957	XM_005671778.3	NC_010457.5	48363321	48365073	1753	+	NC_010457.5	48348653	48360004	1207	+	*	0.6803	0.6947	0.48	0.06	0.34	0.07	0.46	0.11	11.95	9.86	11.48	11.26	13.2	9.63
cis_mRNA_overlap	0	Lnc-Overlap-mRNA	LTCONS_00071205	XM_013984223.2	NC_010457.5	73772647	74147400	507	+	NC_010457.5	73772833	74340060	5354	+	-340.72	0.7704	0.7811	1.49	3.26	1.48	3.3	1.48	3.88	0.4	0.56	0.08	1.06	0.49	0.91
cis_mRNA_overlap	0	Lnc-Overlap-mRNA	LTCONS_00071336	XM_013984297.2	NC_010457.5	81905585	81910765	948	+	NC_010457.5	81910415	81926276	2828	+	*	0.6774	0.7343	0.13	0.06	0.59	0.16	0.18	0.17	1.22	1.05	1.38	1.19	1.04	1.41
cis_mRNA_overlap	0	Lnc-Overlap-mRNA	LTCONS_00071336	XM_021076347.1	NC_010457.5	81905585	81910765	948	+	NC_010457.5	81906654	81910765	3303	+	-677.86	0.8344	0.7796	0.13	0.06	0.59	0.16	0.18	0.17	0.02	0.03	0.07	0.02	0.01	0.02
cis_mRNA_dw20k	1252	NA	LTCONS_00071405	XM_021075320.1	NC_010457.5	84733820	84761672	2471	+	NC_010457.5	84762923	84892580	9902	-	*	0.6093	0.8001	0	0.06	0	0.35	0	0.08	0.06	0.29	0.17	0.37	0.09	0.45
tran	NA	NA	LTCONS_00071578	MTCONS_00029618	NC_010457.5	100794755	100873648	247	+	NC_010448.4	12923848	12951176	5970	+	-390.33	0.8701	0.7413	56.08	187.73	64.98	50.3	95.96	280.62	1.6	2.37	1.45	1.32	1.55	2.52
tran	NA	NA	LTCONS_00071578	XM_003131048.5	NC_010457.5	100794755	100873648	247	+	NC_010453.5	63695612	63716614	2794	-	-176.8	0.6251	0.6364	56.08	187.73	64.98	50.3	95.96	280.62	3.71	3.16	3.02	4.05	4.97	4.53
cis_mRNA_up10k	1255	NA	LTCONS_00071795	XM_013984415.2	NC_010457.5	109530185	109539131	843	+	NC_010457.5	109467078	109528931	2975	-	*	0.768	0.7	0.02	0	0.29	0.02	0	0	0	0	0.21	0.12	0.07	0
cis_mRNA_up10k	478	NA	LTCONS_00072301	MTCONS_00074105	NC_010457.5	134623014	134623822	809	+	NC_010457.5	134618490	134622537	2181	-	*	0.7576	0.7145	0.14	0.02	0.15	0.11	0.89	0.44	3.51	2.19	4.32	1.41	8.68	4.65
cis_mRNA_up10k	804	NA	LTCONS_00072301	NM_001244315.1	NC_010457.5	134623014	134623822	809	+	NC_010457.5	134618490	134622211	3722	-	*	0.8597	0.8511	0.14	0.02	0.15	0.11	0.89	0.44	2.43	1.06	3.52	1.71	8.28	4.71
cis_mRNA_up10k	165	NA	LTCONS_00072305	XM_021075540.1	NC_010457.5	135441913	135442277	365	+	NC_010457.5	135442441	135999162	9839	+	*	0.6031	0.6434	3.12	0.45	2.14	0.28	2.84	0.7	2.23	0.94	1.3	0.96	2.13	1.62
cis_mRNA_up10k	142	NA	LTCONS_00072403	MTCONS_00074133	NC_010457.5	137765899	137768437	2539	+	NC_010457.5	137740291	137765758	2687	-	*	0.6319	0.8439	0.25	0.74	0.28	0.49	0.44	0.75	0.13	0.38	0.17	0.57	0.33	1.72
cis_mRNA_overlap	0	Lnc-AntiOverlap-mRNA	LTCONS_00073318	XM_021075200.1	NC_010457.5	79172585	79175529	2945	-	NC_010457.5	79174444	79331719	7101	+	*	0.7501	0.814	0.33	0.74	0.31	0.58	0.33	0.72	7.17	11.47	4.82	9.7	9.18	11.67
cis_mRNA_overlap	0	Lnc-AntiOverlap-mRNA	LTCONS_00073318	XM_021075202.1	NC_010457.5	79172585	79175529	2945	-	NC_010457.5	79174816	79331716	7071	+	*	0.6681	0.6274	0.33	0.74	0.31	0.58	0.33	0.72	0.85	1.24	0.36	1.78	0.76	1.96
cis_mRNA_overlap	0	Lnc-Overlap-mRNA	LTCONS_00073716	XM_021075313.1	NC_010457.5	110777577	110789466	2649	-	NC_010457.5	110777577	110789461	2972	-	-1265.22	-0.8645	-0.8713	3.66	1.68	2.45	0.67	2.67	1.89	0	0.57	0	0.56	0.16	0.42
cis_mRNA_overlap	0	Lnc-Overlap-mRNA	LTCONS_00073849	MTCONS_00073843	NC_010457.5	120704376	120707743	1791	-	NC_010457.5	120688836	120707743	6801	-	-1279.79	-0.6852	-0.7372	0.11	0.98	0.13	1.13	0.14	0.1	0.49	0.12	0.3	0	0.09	0.36
cis_mRNA_dw20k	8667	NA	LTCONS_00074145	XM_003133776.4	NC_010457.5	138285007	138291536	5524	-	NC_010457.5	138228640	138276341	1415	+	*	0.8699	0.9562	4.07	1.34	1.23	0.78	1.42	1.22	98.17	68.75	62.86	56.03	57.31	51.53
cis_mRNA_up10k	501	NA	LTCONS_00074841	NM_001205405.1	NC_010458.4	71276584	71281611	681	+	NC_010458.4	71249691	71276084	2821	-	*	-0.6821	-0.7391	0	0.45	0.08	0.62	0.13	0.3	35.93	29.98	33.98	30.91	41.83	33.67
cis_mRNA_overlap	0	Lnc-AntiOverlap-mRNA	LTCONS_00075340	XM_021076847.1	NC_010458.4	46430743	46435573	4831	-	NC_010458.4	46434757	46523626	6961	+	*	0.8001	0.8947	0.09	0.4	0.24	0.19	0.08	0.33	5.95	13.87	9.98	7.63	4.91	11.58
cis_mRNA_overlap	0	Lnc-Overlap-mRNA	LTCONS_00076512	XM_001928614.7	NC_010459.5	40470970	40507671	459	+	NC_010459.5	40490885	40524862	3969	+	*	-0.7195	-0.7148	0.66	0.11	0.5	0.32	0.54	0.24	0.65	1.23	0.76	0.86	1.1	0.81
cis_mRNA_up10k	5492	NA	LTCONS_00076537	XM_021077694.1	NC_010459.5	41490109	41496322	2815	+	NC_010459.5	41476092	41484618	1743	-	*	0.9368	0.8371	0.33	0.56	0.54	0.63	0.18	1.19	0.64	0.81	0.56	0.79	0.46	1.25
cis_mRNA_overlap	0	Lnc-AntiOverlap-mRNA	LTCONS_00076828	MTCONS_00077925	NC_010459.5	57984794	57995311	1677	+	NC_010459.5	57973052	57986117	4305	-	*	0.7219	0.7566	0.18	0.1	0.08	0.34	0.13	0.43	2.65	10.53	3.59	12.46	1.95	11.31
cis_mRNA_overlap	0	Lnc-AntiOverlap-mRNA	LTCONS_00077214	XM_021077531.1	NC_010459.5	24653486	24860325	1067	-	NC_010459.5	22635105	24686846	5083	+	*	0.729	0.617	0	0.24	0.02	0.27	0.08	0.22	0.04	0	0	0.14	0.05	0.1
cis_mRNA_overlap	0	Lnc-AntiOverlap-mRNA	LTCONS_00077214	XM_021077533.1	NC_010459.5	24653486	24860325	1067	-	NC_010459.5	22635105	24686846	5020	+	*	-0.7059	-0.7592	0	0.24	0.02	0.27	0.08	0.22	0.04	0	0.02	0	0	0
cis_mRNA_overlap	0	mRNA-CompleteIn-LncIntron	LTCONS_00077214	XM_013991573.2	NC_010459.5	24653486	24860325	1067	-	NC_010459.5	24832338	24833982	1387	-	*	0.7537	0.6243	0	0.24	0.02	0.27	0.08	0.22	0.06	0.11	0.05	0.07	0	0.17
cis_mRNA_overlap	0	Lnc-Overlap-mRNA	LTCONS_00077321	XM_021077259.1	NC_010459.5	31895406	31923080	570	-	NC_010459.5	31910824	31929410	3162	-	*	0.6961	0.7683	0.47	1.3	0	2.2	0	1.92	0.05	0.04	0	0.17	0	0.17
cis_mRNA_overlap	0	mRNA-CompleteIn-LncIntron	LTCONS_00077321	NM_001171754.1	NC_010459.5	31895406	31923080	570	-	NC_010459.5	31911977	31920948	1831	-	*	-0.8372	-0.8364	0.47	1.3	0	2.2	0	1.92	0.66	0.59	0.69	0.06	0.99	0.44
cis_mRNA_overlap	0	mRNA-CompleteIn-LncIntron	LTCONS_00077321	XM_021077708.1	NC_010459.5	31895406	31923080	570	-	NC_010459.5	31896117	31906833	2775	-	*	0.6856	0.6828	0.47	1.3	0	2.2	0	1.92	0.04	0.99	0.04	0.81	0.08	0.84
cis_mRNA_overlap	0	mRNA-CompleteIn-LncIntron	LTCONS_00077321	XM_021077709.1	NC_010459.5	31895406	31923080	570	-	NC_010459.5	31896117	31906833	2337	-	*	0.8324	0.9227	0.47	1.3	0	2.2	0	1.92	0.02	0.39	0	0.41	0	0.47
tran	NA	NA	LTCONS_00077321	MTCONS_00040250	NC_010459.5	31895406	31923080	570	-	NC_010449.5	216809	292765	5597	-	-690.57	0.6042	0.6947	0.47	1.3	0	2.2	0	1.92	0.2	0.2	0.24	0.32	0.15	0.44
cis_mRNA_dw20k	648	NA	LTCONS_00077354	XM_005672781.3	NC_010459.5	32519171	32520563	1393	-	NC_010459.5	32507513	32518524	5141	+	*	0.7127	0.6432	0.09	0.1	0.14	0.29	0.09	0.59	0.84	1.08	0.92	1.19	0.34	1.68
cis_mRNA_dw20k	648	NA	LTCONS_00077354	XM_013985163.2	NC_010459.5	32519171	32520563	1393	-	NC_010459.5	32508888	32518524	8257	+	*	0.7338	0.7193	0.09	0.1	0.14	0.29	0.09	0.59	0.27	0.34	0.26	0.29	0.18	0.59
cis_mRNA_overlap	0	Lnc-AntiOverlap-mRNA	LTCONS_00077428	XM_003134373.4	NC_010459.5	35190159	35192071	1115	-	NC_010459.5	35185257	35190686	557	+	-725.13	0.9712	0.645	0.25	0.02	0.44	0	3.16	0	0	0	0.07	0	0.25	0
cis_mRNA_dw20k	128	NA	LTCONS_00077924	MTCONS_00077925	NC_010459.5	57970270	57972925	2656	-	NC_010459.5	57973052	57986117	4305	-	*	0.9714	0.972	0.74	4.02	1.47	4.77	0.59	3.05	2.65	10.53	3.59	12.46	1.95	11.31
cis_mRNA_dw20k	128	NA	LTCONS_00077924	MTCONS_00077926	NC_010459.5	57970270	57972925	2656	-	NC_010459.5	57973052	57986117	4302	-	*	0.8102	0.6051	0.74	4.02	1.47	4.77	0.59	3.05	0.2	1.83	1.03	4.61	0.17	0
cis_mRNA_dw20k	3058	NA	LTCONS_00077924	NM_001123216.1	NC_010459.5	57970270	57972925	2656	-	NC_010459.5	57975982	57986117	1408	-	*	0.9453	0.7622	0.74	4.02	1.47	4.77	0.59	3.05	2.54	7.09	3.47	6.72	2.3	4.58
cis_mRNA_dw20k	8593	NA	LTCONS_00077924	MTCONS_00077928	NC_010459.5	57970270	57972925	2656	-	NC_010459.5	57981517	57986117	1192	-	*	0.7678	0.7133	0.74	4.02	1.47	4.77	0.59	3.05	7.7	12.19	9.88	10.58	6.72	9.61
cis_mRNA_overlap	0	Lnc-Overlap-mRNA	LTCONS_00077936	XM_013985494.2	NC_010459.5	58434966	58514822	8648	-	NC_010459.5	58434966	58514822	8125	-	-4358.12	-0.6108	-0.6623	0	0	0	0.49	0	0.62	0.04	0.06	0.02	0.06	0.13	0
cis_mRNA_overlap	0	mRNA-CompleteIn-LncExon	LTCONS_00077936	XM_013985500.2	NC_010459.5	58434966	58514822	8648	-	NC_010459.5	58434966	58514822	7160	-	-4064	0.7676	0.7821	0	0	0	0.49	0	0.62	0.01	0.02	0.02	0.08	0	0.06
cis_mRNA_overlap	0	Lnc-Overlap-mRNA	LTCONS_00077937	XM_013985500.2	NC_010459.5	58434966	58514822	7719	-	NC_010459.5	58434966	58514822	7160	-	-4037.79	-0.8442	-0.7916	0.81	0.4	0.54	0.04	0.66	0.21	0.01	0.02	0.02	0.08	0	0.06
cis_mRNA_up10k	164	NA	LTCONS_00077937	NM_001123174.1	NC_010459.5	58434966	58514822	7719	-	NC_010459.5	58514985	58572421	8075	+	*	0.6405	0.6224	0.81	0.4	0.54	0.04	0.66	0.21	8.06	5.81	6.86	5.4	7.97	6.67
cis_mRNA_dw20k	364	NA	LTCONS_00077990	XM_021078217.1	NC_010459.5	61695234	61698007	2774	-	NC_010459.5	61698370	61747795	11464	-	*	0.7421	0.6889	0.03	0.24	0.06	0.24	0.11	0.32	1.38	2.41	1.86	2.08	1.79	2.79
cis_mRNA_overlap	0	Lnc-AntiOverlap-mRNA	LTCONS_00077990	XM_021078219.1	NC_010459.5	61695234	61698007	2774	-	NC_010459.5	61692957	61698138	1538	+	*	0.7654	0.7993	0.03	0.24	0.06	0.24	0.11	0.32	1.4	2.71	1.9	3.92	2.09	3.92
cis_mRNA_overlap	0	Lnc-Overlap-mRNA	LTCONS_00078107	NM_001195117.1	NC_010460.4	396261	399828	453	+	NC_010460.4	396379	466408	1481	+	-359.98	0.9624	0.9541	0.24	2.54	0.09	2.57	0.36	4.24	0.4	0.96	0.09	1.71	0.41	2.03
cis_mRNA_dw20k	15141	NA	LTCONS_00078513	XM_021078953.1	NC_010460.4	19756781	19770312	5414	+	NC_010460.4	19709718	19741641	6210	+	*	0.8789	0.6516	0.14	0.16	0.07	0.06	0.07	0.59	0	0	0	0	0	0.02
cis_mRNA_dw20k	3124	NA	LTCONS_00078528	XM_021078705.1	NC_010460.4	19787887	19790641	2755	+	NC_010460.4	19793764	19823736	3313	-	*	0.6852	0.709	0.12	0.22	0.08	0.3	0.08	0.57	0.1	0	0	0	0	0.47
cis_mRNA_dw20k	7788	NA	LTCONS_00078528	XM_021078700.1	NC_010460.4	19787887	19790641	2755	+	NC_010460.4	19798428	19823737	5447	-	*	0.8213	0.8521	0.12	0.22	0.08	0.3	0.08	0.57	0.16	0.22	0.12	0.18	0.07	0.37
cis_mRNA_dw20k	7788	NA	LTCONS_00078528	XM_021078703.1	NC_010460.4	19787887	19790641	2755	+	NC_010460.4	19798428	19823737	5276	-	*	0.8199	0.6743	0.12	0.22	0.08	0.3	0.08	0.57	0	0	0	0	0	0.1
cis_mRNA_up10k	272	NA	LTCONS_00078528	XM_003134700.5	NC_010460.4	19787887	19790641	2755	+	NC_010460.4	19759734	19787616	9045	-	*	0.7581	0.7228	0.12	0.22	0.08	0.3	0.08	0.57	0.52	4.01	1.95	5.72	1.71	7.3
cis_mRNA_dw20k	4163	NA	LTCONS_00078541	XM_003134715.4	NC_010460.4	20712215	20714179	1965	+	NC_010460.4	20701685	20708053	4507	+	*	0.7262	0.606	0.29	0.57	0.31	0.64	0.25	0.98	5.14	5.15	5.99	5.28	5.2	6.62
cis_mRNA_dw20k	12199	NA	LTCONS_00078544	XM_021079289.1	NC_010460.4	20870812	20872265	1454	+	NC_010460.4	20834527	20858614	4486	+	*	0.6293	0.7263	0.04	0.09	0.06	0.01	0.06	0.42	0.98	1.65	1.09	1.17	1.26	1.72
cis_mRNA_dw20k	3203	NA	LTCONS_00078566	XM_003134723.4	NC_010460.4	23536821	23537431	611	+	NC_010460.4	23531498	23533619	2122	+	*	0.9328	0.965	0.39	0.16	0.62	0.2	0.74	0.47	6.51	4.22	11.76	4.85	9.72	8.55
cis_mRNA_overlap	0	Lnc-Overlap-mRNA	LTCONS_00078665	XM_013985693.2	NC_010460.4	32667331	32675592	5866	+	NC_010460.4	32667331	32675592	6526	+	-2086.9	0.8852	0.6912	0.11	0.13	0.28	0.08	0.49	0.21	0.95	0.31	1.07	0.65	2.35	1.67
cis_mRNA_overlap	0	Lnc-Overlap-mRNA	LTCONS_00078665	XM_013985695.2	NC_010460.4	32667331	32675592	5866	+	NC_010460.4	32667331	32675592	6523	+	-2092.5	0.8716	0.812	0.11	0.13	0.28	0.08	0.49	0.21	0.9	0.36	1.27	0.31	1.61	0.36
cis_mRNA_overlap	0	Lnc-Overlap-mRNA	LTCONS_00078665	XM_013985696.2	NC_010460.4	32667331	32675592	5866	+	NC_010460.4	32667331	32675592	6550	+	-2090.78	0.9224	0.815	0.11	0.13	0.28	0.08	0.49	0.21	0.08	0.05	0.21	0.05	0.26	0.14
cis_mRNA_overlap	0	Lnc-Overlap-mRNA	LTCONS_00078666	XM_013985693.2	NC_010460.4	32667331	32675592	5869	+	NC_010460.4	32667331	32675592	6526	+	-2087.83	0.8646	0.7417	0.29	0.06	0.42	0.04	1.03	0.21	0.95	0.31	1.07	0.65	2.35	1.67
cis_mRNA_overlap	0	Lnc-Overlap-mRNA	LTCONS_00078666	XM_013985695.2	NC_010460.4	32667331	32675592	5869	+	NC_010460.4	32667331	32675592	6523	+	-2093.43	0.9116	0.9085	0.29	0.06	0.42	0.04	1.03	0.21	0.9	0.36	1.27	0.31	1.61	0.36
cis_mRNA_overlap	0	Lnc-Overlap-mRNA	LTCONS_00078666	XM_013985696.2	NC_010460.4	32667331	32675592	5869	+	NC_010460.4	32667331	32675592	6550	+	-2091.71	0.8764	0.8735	0.29	0.06	0.42	0.04	1.03	0.21	0.08	0.05	0.21	0.05	0.26	0.14
cis_mRNA_dw20k	10150	NA	LTCONS_00079016	NM_001244996.1	NC_010460.4	51056925	51061906	4982	+	NC_010460.4	51038309	51046776	1617	+	*	0.6819	0.6224	0.11	0.15	0.13	0.29	0.09	0.4	4.15	4.46	3.08	3.39	3.11	4.84
tran	NA	NA	LTCONS_00079031	XM_013981501.2	NC_010460.4	52233481	52235053	240	+	NC_010455.5	26082584	26106910	6388	-	-177.39	0.7459	0.7832	3.66	1.28	3.77	1.3	4.52	3.6	0.17	0.21	0.25	0.3	0.72	0.37
tran	NA	NA	LTCONS_00079031	XM_021083186.1	NC_010460.4	52233481	52235053	240	+	NC_010444.4	24875379	25138865	4179	-	-320.2	0.8129	0.7426	3.66	1.28	3.77	1.3	4.52	3.6	0.24	0.19	0.21	0.14	0.25	0.23
tran	NA	NA	LTCONS_00079031	XM_021087362.1	NC_010460.4	52233481	52235053	240	+	NC_010445.4	68819171	68833641	3674	-	-387.63	0.7242	0.6224	3.66	1.28	3.77	1.3	4.52	3.6	16.81	10.01	13.57	14.62	21.42	12.55
cis_mRNA_overlap	0	Lnc-AntiOverlap-mRNA	LTCONS_00079044	XM_021078845.1	NC_010460.4	54429847	54434913	5067	+	NC_010460.4	54310311	54430060	6653	-	*	0.7209	0.6095	0.1	0.21	0.09	0.15	0.12	0.35	5.55	4.4	5.3	4.91	4.95	6.07
cis_mRNA_overlap	0	Lnc-AntiOverlap-mRNA	LTCONS_00079404	NM_001177489.1	NC_010460.4	10528461	10532624	4164	-	NC_010460.4	10532522	10584816	2685	+	*	0.7721	0.7273	0.13	0.3	0.17	0.22	0.03	0.34	8.38	10.02	7.94	10.41	7.01	9.46
cis_mRNA_overlap	0	Lnc-AntiOverlap-mRNA	LTCONS_00079404	XM_021078466.1	NC_010460.4	10528461	10532624	4164	-	NC_010460.4	10529805	10588913	9227	+	-5672.26	0.6614	0.6725	0.13	0.3	0.17	0.22	0.03	0.34	1.17	3.37	0.93	1.23	1.48	1.86
cis_mRNA_up10k	5372	NA	LTCONS_00079953	XM_021079350.1	NC_010460.4	48819031	48820376	1346	-	NC_010460.4	48825747	48870889	701	+	*	-0.7276	-0.6655	0.15	0	0.09	0	0.05	0.09	0.23	0.89	0.16	0.97	0.54	0.43
cis_mRNA_up10k	33	NA	LTCONS_00079954	XM_021079350.1	NC_010460.4	48819031	48825715	1479	-	NC_010460.4	48825747	48870889	701	+	*	0.7293	0.7614	0	0.36	0	0.3	0	0.29	0.23	0.89	0.16	0.97	0.54	0.43
cis_mRNA_dw20k	5751	NA	LTCONS_00080791	NM_001001630.1	NC_010461.5	56308425	56310511	419	+	NC_010461.5	56316261	56319379	1038	-	*	0.9259	0.8825	2	0.11	1.66	0.28	2.62	0.22	31.63	19.77	28.85	21.1	30.42	19.26
cis_mRNA_overlap	0	Lnc-Overlap-mRNA	LTCONS_00080791	XM_021079515.1	NC_010461.5	56308425	56310511	419	+	NC_010461.5	56295107	56310507	2870	+	-294.63	0.699	0.7176	2	0.11	1.66	0.28	2.62	0.22	0.03	0	0	0	0.03	0.02
cis_mRNA_dw20k	17149	NA	LTCONS_00080866	XM_003135200.4	NC_010461.5	62127206	62139995	1326	+	NC_010461.5	61972544	62110058	8906	+	*	0.7879	0.9333	0.1	0.13	0.03	0.2	0.03	0.24	1.41	1.89	1.04	1.6	1.4	2.35
cis_mRNA_dw20k	2560	NA	LTCONS_00080868	XM_013986251.2	NC_010461.5	62212470	62215799	3330	+	NC_010461.5	62218358	62228782	1718	-	*	0.8348	0.8225	0.07	0.2	0.14	0.21	0.17	0.38	0.04	0.18	0.05	0.17	0.16	0.4
cis_mRNA_overlap	0	Lnc-CompleteIn-mRNAIntron	LTCONS_00080935	MTCONS_00080933	NC_010461.5	74536020	74536306	287	+	NC_010461.5	74465048	75191930	8359	+	*	0.8213	0.7854	0.7	3.98	0.13	2.28	0.39	2.88	0.01	0.17	0	0.09	0	0.04
tran	140147	NA	LTCONS_00081513	XM_021079632.1	NC_010461.5	121621175	121629449	4404	+	NC_010461.5	121769595	121776715	3764	-	-3335.73	0.7896	0.6312	0	0.1	0	0	0	0	0	0.21	0	0	0.03	0
cis_mRNA_overlap	0	Lnc-Overlap-mRNA	LTCONS_00082262	XM_005673678.3	NC_010461.5	49351952	49356901	2197	-	NC_010461.5	49351952	49356901	4596	-	-1086.79	0.8498	0.8155	1.97	0.04	1.93	0.04	1	1.5	0.99	0	0.67	0	0.65	0.77
cis_mRNA_overlap	0	Lnc-AntiOverlap-mRNA	LTCONS_00082338	XM_003135152.4	NC_010461.5	56454707	56462557	1499	-	NC_010461.5	56449430	56460399	2532	+	*	0.8861	0.8454	0.17	0	0.14	0	0.08	0	0.02	0	0.01	0	0.01	0.01
cis_mRNA_overlap	0	Lnc-AntiOverlap-mRNA	LTCONS_00082339	XM_003135152.4	NC_010461.5	56454707	56462557	1120	-	NC_010461.5	56449430	56460399	2532	+	*	0.6439	0.7035	0.11	0	0	0	0.35	0	0.02	0	0.01	0	0.01	0.01
cis_mRNA_dw20k	4011	NA	LTCONS_00082430	NM_001099932.1	NC_010461.5	62214331	62287077	1615	-	NC_010461.5	62187472	62210321	1762	+	*	0.6531	0.6056	0.54	0.07	0.46	0.1	0.57	0.06	204.61	222.3	220.05	202.42	344.79	205.73
cis_mRNA_overlap	0	mRNA-CompleteIn-LncIntron	LTCONS_00082430	XM_013986251.2	NC_010461.5	62214331	62287077	1615	-	NC_010461.5	62218358	62228782	1718	-	*	-0.7279	-0.8057	0.54	0.07	0.46	0.1	0.57	0.06	0.04	0.18	0.05	0.17	0.16	0.4
cis_mRNA_dw20k	14613	NA	LTCONS_00082961	XM_021080816.1	NC_010461.5	110810146	110833615	357	-	NC_010461.5	110848227	110890275	1120	-	*	-0.8508	-0.845	2.37	0	4.13	0	0.95	0	0.08	0.94	0.22	0.72	0.24	0.98
cis_mRNA_overlap	0	Lnc-Overlap-mRNA	LTCONS_00082961	XM_003135416.6	NC_010461.5	110810146	110833615	357	-	NC_010461.5	110810150	110811475	1326	-	-257.18	-0.782	-0.795	2.37	0	4.13	0	0.95	0	0.39	2.83	0	2.42	0.3	1.63
cis_mRNA_overlap	0	Lnc-Overlap-mRNA	LTCONS_00082961	XM_021080821.1	NC_010461.5	110810146	110833615	357	-	NC_010461.5	110833247	110834588	1342	-	-257.18	-0.6309	-0.6867	2.37	0	4.13	0	0.95	0	0.1	1.19	0.49	0.89	0.29	2.1
cis_mRNA_overlap	0	mRNA-AntiCompleteIn-LncIntron	LTCONS_00082961	MTCONS_00081377	NC_010461.5	110810146	110833615	357	-	NC_010461.5	110813912	110815242	1282	+	-256.28	0.8764	0.8321	2.37	0	4.13	0	0.95	0	1.05	0.16	0.72	0	0.54	0
cis_mRNA_overlap	0	mRNA-AntiCompleteIn-LncIntron	LTCONS_00082961	XM_021079958.1	NC_010461.5	110810146	110833615	357	-	NC_010461.5	110813912	110815239	1328	+	-256.28	-0.6601	-0.7713	2.37	0	4.13	0	0.95	0	0	1.78	0.27	0.95	0	0.52
cis_mRNA_dw20k	14613	NA	LTCONS_00082962	XM_021080816.1	NC_010461.5	110810146	110833615	351	-	NC_010461.5	110848227	110890275	1120	-	*	-0.6977	-0.6585	2.8	0	0	0	2.42	0	0.08	0.94	0.22	0.72	0.24	0.98
cis_mRNA_overlap	0	Lnc-AntiOverlap-mRNA	LTCONS_00082962	MTCONS_00081375	NC_010461.5	110810146	110833615	351	-	NC_010461.5	110793285	110815242	1243	+	-242.75	0.7913	0.7327	2.8	0	0	0	2.42	0	0.4	0	0.49	0	1.04	0.07
cis_mRNA_overlap	0	Lnc-Overlap-mRNA	LTCONS_00082962	XM_021080821.1	NC_010461.5	110810146	110833615	351	-	NC_010461.5	110833247	110834588	1342	-	-252.78	-0.7319	-0.7822	2.8	0	0	0	2.42	0	0.1	1.19	0.49	0.89	0.29	2.1
cis_mRNA_overlap	0	mRNA-AntiCompleteIn-LncIntron	LTCONS_00082962	MTCONS_00081377	NC_010461.5	110810146	110833615	351	-	NC_010461.5	110813912	110815242	1282	+	-251.88	0.6625	0.6557	2.8	0	0	0	2.42	0	1.05	0.16	0.72	0	0.54	0
cis_mRNA_dw20k	9620	NA	LTCONS_00083483	XM_021081030.1	NW_018084831.1	3024	5741	2718	-	NW_018084831.1	15360	23229	2241	-	*	0.9008	0.9301	0.7	0.36	0.59	0.29	0.77	0.27	6.33	1.7	5.06	1.9	4.99	1.63
cis_mRNA_overlap	0	Lnc-AntiOverlap-mRNA	LTCONS_00083493	XM_021081102.1	NW_018084833.1	390218	393121	2904	+	NW_018084833.1	391610	400997	4290	-	-3280.4	0.765	0.6631	0.17	0.1	0.1	0.2	0.07	0.56	0	0	0.23	0.17	0.04	0.56
cis_mRNA_overlap	0	Lnc-AntiOverlap-mRNA	LTCONS_00083493	XM_021081108.1	NW_018084833.1	390218	393121	2904	+	NW_018084833.1	391610	396691	3519	-	-3280.4	0.6794	0.8259	0.17	0.1	0.1	0.2	0.07	0.56	0.02	0	0	0.05	0	0.13
cis_mRNA_overlap	0	Lnc-AntiOverlap-mRNA	LTCONS_00083493	XM_021081109.1	NW_018084833.1	390218	393121	2904	+	NW_018084833.1	391610	408264	3656	-	-3280.4	0.7897	0.6056	0.17	0.1	0.1	0.2	0.07	0.56	0.25	0.34	0.38	0.41	0.3	0.57
cis_mRNA_up10k	128	NA	LTCONS_00083813	XM_021081251.1	NW_018084833.1	1555711	1557549	1563	-	NW_018084833.1	1557676	1625948	5501	+	*	0.6972	0.6853	0.27	0.52	0.17	0.61	0.11	0.8	2.93	4.54	3.07	3.88	3.57	4.23
tran	NA	NA	LTCONS_00084061	MTCONS_00023019	NW_018084903.1	26	606	581	+	NC_010446.5	14715976	14724904	5548	-	-549.07	-0.7469	-0.6317	2.36	0	2.37	0.03	2.6	0	0.01	0.08	0	0.06	0.07	0.09
tran	NA	NA	LTCONS_00084061	XM_021081030.1	NW_018084903.1	26	606	581	+	NW_018084831.1	15360	23229	2241	-	-397.12	0.963	0.8991	2.36	0	2.37	0.03	2.6	0	6.33	1.7	5.06	1.9	4.99	1.63
cis_mRNA_overlap	0	Lnc-Overlap-mRNA	LTCONS_00084077	XM_021081403.1	NW_018084912.1	3274	12571	8713	+	NW_018084912.1	10431	11439	735	+	-932.82	0.686	0.6923	166.53	151.4	166	44.23	165.38	53	470	746.97	354.98	209.42	465.41	161.25
cis_mRNA_dw20k	2016	NA	LTCONS_00084299	XM_021081661.1	NW_018084979.1	1913895	1915898	2004	+	NW_018084979.1	1901236	1911880	4107	+	*	0.7248	0.6325	0.09	0.13	0.09	0.14	0.09	0.53	33.08	34.88	22.13	45.03	43.34	46.66
cis_mRNA_dw20k	2057	NA	LTCONS_00084299	XM_021081663.1	NW_018084979.1	1913895	1915898	2004	+	NW_018084979.1	1902022	1911839	4192	+	*	0.7721	0.728	0.09	0.13	0.09	0.14	0.09	0.53	1.71	1.28	1.2	1.35	1.27	2.27
tran	NA	NA	LTCONS_00084675	MTCONS_00015361	NW_018085065.1	144	1006	500	-	NC_010445.4	26403860	26411608	7637	+	-567.04	-0.6136	-0.8091	2.2	1.7	6.01	0.41	1.26	0.55	10.92	10.9	10.25	14.42	12.18	14.05
tran	NA	NA	LTCONS_00084675	NM_001244376.1	NW_018085065.1	144	1006	500	-	NC_010451.4	12479913	12484323	993	+	-311.14	0.7147	0.8441	2.2	1.7	6.01	0.41	1.26	0.55	47.27	85.31	76.37	14.58	35.74	42.82
cis_mRNA_overlap	0	Lnc-AntiOverlap-mRNA	LTCONS_00084754	XM_021081836.1	NW_018085094.1	46228	63932	2668	+	NW_018085094.1	46105	354644	6386	-	*	-0.8143	-0.8447	0.68	0.18	0.67	0.02	0.42	0.23	0	0.02	0	0.03	0	0.03
tran	NA	NA	LTCONS_00084906	MTCONS_00001857	NW_018085136.1	564682	565106	425	-	NC_010443.5	132020462	132028282	3469	+	-247.03	0.9648	0.9061	0	1.52	0	0.49	0	0.49	0	31.24	0	7.68	0.03	8.17
tran	NA	NA	LTCONS_00084906	MTCONS_00039986	NW_018085136.1	564682	565106	425	-	NC_010449.5	105711406	105718570	2582	+	-230.51	0.9728	0.8916	0	1.52	0	0.49	0	0.49	0.06	5.97	0.17	1.28	0	2.08
tran	NA	NA	LTCONS_00084906	MTCONS_00064377	NW_018085136.1	564682	565106	425	-	NC_010455.5	142031299	142033924	2626	-	-238.91	0.8748	0.9141	0	1.52	0	0.49	0	0.49	0.04	0.77	0.05	0.19	0	0.26
tran	NA	NA	LTCONS_00084906	MTCONS_00076149	NW_018085136.1	564682	565106	425	-	NC_010459.5	33063384	33071705	3135	+	-224.4	0.682	0.8942	0	1.52	0	0.49	0	0.49	0	1.58	0	0.1	0	0.08
tran	NA	NA	LTCONS_00084906	MTCONS_00082477	NW_018085136.1	564682	565106	425	-	NC_010461.5	73753093	73761796	3514	-	-251.08	0.653	0.8031	0	1.52	0	0.49	0	0.49	0.03	0.27	0.05	0.31	0.04	0.22
tran	NA	NA	LTCONS_00084906	XM_021067238.1	NW_018085136.1	564682	565106	425	-	NC_010454.4	28221508	28230207	7847	+	-274.77	0.8131	0.8655	0	1.52	0	0.49	0	0.49	0.08	6.52	0.07	1.35	0.05	2.28
tran	NA	NA	LTCONS_00084906	XM_021068344.1	NW_018085136.1	564682	565106	425	-	NC_010443.5	262166481	262175182	4924	+	-285.4	0.8604	0.8916	0	1.52	0	0.49	0	0.49	0.05	11.56	0.07	2.54	0	3.96
tran	NA	NA	LTCONS_00084906	XM_021074788.1	NW_018085136.1	564682	565106	425	-	NC_010457.5	66864232	66871295	6230	-	-254.19	0.827	0.9077	0	1.52	0	0.49	0	0.49	0.01	3.13	0.01	0.82	0.01	1.14
tran	NA	NA	LTCONS_00085009	XM_021074114.1	NW_018085187.1	21645	21936	292	-	NC_010456.5	7435861	7540699	3597	-	-197.71	0.6589	0.6364	3.46	1.78	3.29	1.54	6.48	0.58	400.51	362.29	565.01	375.36	511.28	399.6
tran	NA	NA	LTCONS_00085009	XM_021074115.1	NW_018085187.1	21645	21936	292	-	NC_010456.5	7435861	7540575	3615	-	-197.71	0.8718	0.7762	3.46	1.78	3.29	1.54	6.48	0.58	28.27	12.18	22.05	6.49	36.2	12.98
tran	NA	NA	LTCONS_00085456	XM_021077819.1	NW_018085293.1	824025	824651	627	+	NC_010459.5	3796414	3800145	3732	-	-384.2	0.6615	0.6138	0.1	0.1	0.28	0.2	0.22	1.09	0.11	0.41	0.17	0.19	0.1	0.4
cis_mRNA_up10k	147	NA	LTCONS_00085666	XM_021082488.1	NW_018085356.1	311948	315917	3970	+	NW_018085356.1	234763	311802	3865	-	*	0.8249	0.6197	0.18	0.2	0.16	0.23	0.13	0.53	0.07	0.09	0.08	0.16	0.05	0.37
cis_mRNA_up10k	160	NA	LTCONS_00085666	XM_021082485.1	NW_018085356.1	311948	315917	3970	+	NW_018085356.1	208419	311789	6259	-	*	0.8424	0.7118	0.18	0.2	0.16	0.23	0.13	0.53	0.12	0.3	0.25	0.13	0.02	0.44
cis_mRNA_overlap	0	Lnc-AntiOverlap-mRNA	LTCONS_00085682	MTCONS_00085660	NW_018085356.1	90334	94158	3825	-	NW_018085356.1	93992	103751	3196	+	*	0.7861	0.8351	0.59	0.24	0.28	0.1	0.24	0.21	0.64	0.27	0.63	0.16	0.24	0.52
cis_mRNA_overlap	0	Lnc-AntiOverlap-mRNA	NR_045041.1	NM_001134352.2	NC_010450.4	29837647	30025429	2398	-	NC_010450.4	30024978	30059172	3350	+	*	0.6543	0.6756	0	0.1	0	0.12	0	0.05	4.28	5.21	2.93	5.01	2.9	7.01
cis_mRNA_up10k	9276	NA	NR_045041.1	XM_021100283.1	NC_010450.4	29837647	30025429	2398	-	NC_010450.4	30034704	30060981	5402	+	*	0.7183	0.7066	0	0.1	0	0.12	0	0.05	1.04	2.53	0.72	2.67	1.1	2.16
cis_mRNA_overlap	0	Lnc-AntiOverlap-mRNA	NR_045043.1	XM_021083445.1	NC_010444.4	58801130	58803241	1596	+	NC_010444.4	58753363	58801840	3161	-	*	0.6284	0.6471	0	0.03	0.01	0.01	0	0.09	0.97	1.5	1.03	1.01	0.85	1.79
cis_mRNA_dw20k	6792	NA	XR_001297833.2	XM_021098643.1	NC_010449.5	32096452	32110033	6408	+	NC_010449.5	32057755	32089661	1583	+	*	0.7716	0.8189	0.05	0.05	0	0.1	0.06	0.12	0.01	0.01	0.01	0.01	0.03	0.09
cis_mRNA_dw20k	143	NA	XR_001297957.2	NM_214019.2	NC_010449.5	75239641	75241979	2141	+	NC_010449.5	75242121	75255594	1245	-	*	0.895	0.613	0.05	0.57	0.29	0.24	0.06	0.34	26.54	77.47	52.92	42.57	28.42	43.59
cis_mRNA_up10k	410	NA	XR_001298795.2	XM_021062869.1	NC_010451.4	41633133	41639471	1585	-	NC_010451.4	41639880	41839254	7624	+	*	0.7563	0.7523	0.03	0.03	0.51	0.03	0.01	0.11	0	0	0	0	0	0
cis_mRNA_up10k	66	NA	XR_001298795.2	XM_021062868.1	NC_010451.4	41633133	41639471	1585	-	NC_010451.4	41639536	41839254	7701	+	*	0.9727	0.7196	0.03	0.03	0.51	0.03	0.01	0.11	0.16	0.75	4.28	0.33	0.38	0.99
cis_mRNA_overlap	0	Lnc-AntiOverlap-mRNA	XR_001298846.2	XM_021062999.1	NC_010451.4	48272279	48357034	3585	-	NC_010451.4	48121025	48286275	9778	+	*	0.6278	0.7306	0.13	0.05	0	0.18	0	0.19	0.01	0	0	0.02	0	0.03
cis_mRNA_dw20k	300	NA	XR_001299200.2	XM_021082514.1	NW_018085364.1	3026	25256	1265	-	NW_018085364.1	25555	52997	819	-	*	-0.6402	-0.6549	0.01	0.12	0	0.03	0	0.04	1.64	0.3	1.62	1.16	1.66	1.25
cis_mRNA_overlap	0	mRNA-AntiCompleteIn-LncIntron	XR_001299211.2	XM_003131550.5	NC_010454.4	24838726	24858994	7289	+	NC_010454.4	24845224	24849639	3719	-	*	0.7165	0.7643	0.06	0.09	0.07	0.32	0.12	0.17	0.18	0.18	0.13	0.23	0.13	0.21
cis_mRNA_up10k	173	NA	XR_001299446.2	MTCONS_00052993	NC_010453.5	5477898	5486847	3107	-	NC_010453.5	5487019	5614458	5391	+	*	-0.6136	-0.6984	4.96	2.99	4.12	2.27	5.2	1.68	0.09	0	0.12	0.1	0.09	0.31
cis_mRNA_dw20k	18514	NA	XR_001301044.2	XM_005671140.2	NC_010456.5	82289740	82305602	1699	-	NC_010456.5	82249450	82271227	1637	+	*	0.6176	0.6242	0.01	0.1	0	0.02	0	0	10.71	18.87	12.61	17.06	15.32	14.66
cis_mRNA_up10k	8977	NA	XR_001301049.2	XM_021073332.1	NC_010456.5	85497733	85535154	2620	+	NC_010456.5	85544130	85677932	7494	+	*	0.6845	0.6408	0	0	0	0.05	0	0.06	0.65	0.5	0.31	1.07	0.45	0.91
cis_mRNA_dw20k	12120	NA	XR_001301248.2	XM_005671516.3	NC_010456.5	132527853	132532473	2815	-	NC_010456.5	132544592	132563250	4811	-	*	0.6188	0.6502	0.01	0.07	0.01	0.07	0.03	0.05	0.64	0.59	0.35	0.95	0.6	1.04
cis_mRNA_overlap	0	Lnc-AntiCompleteIn-mRNAIntron	XR_001301690.2	MTCONS_00072306	NC_010457.5	135586994	135593585	920	-	NC_010457.5	135442440	135999162	9080	+	*	0.6504	0.6372	0	0.15	0	0.04	0	0.02	0.06	0.2	0.06	0.29	0	0
cis_mRNA_overlap	0	Lnc-AntiCompleteIn-mRNAIntron	XR_001301690.2	XM_021075540.1	NC_010457.5	135586994	135593585	920	-	NC_010457.5	135442441	135999162	9839	+	*	-0.7026	-0.7502	0	0.15	0	0.04	0	0.02	2.23	0.94	1.3	0.96	2.13	1.62
cis_mRNA_up10k	63	NA	XR_001301841.2	XM_003133993.5	NC_010458.4	39958704	40069404	4564	+	NC_010458.4	39954355	39958642	2042	-	*	0.786	0.7089	0	0	0	0.04	0	0.04	3.36	3.25	2.11	5.13	2.48	4.38
cis_mRNA_dw20k	8233	NA	XR_001302304.2	XM_021079230.1	NC_010460.4	13589027	13666069	17655	-	NC_010460.4	13674301	13777773	6475	-	*	0.7337	0.7096	0	0.01	0	0.01	0	0.02	7.6	8.77	7.44	10.59	9	10.9
cis_mRNA_dw20k	8334	NA	XR_001302304.2	XM_021079229.1	NC_010460.4	13589027	13666069	17655	-	NC_010460.4	13674402	13758092	5479	-	*	0.8275	0.7211	0	0.01	0	0.01	0	0.02	0	0.04	0.02	0.02	0	0.05
cis_mRNA_up10k	198	NA	XR_001302752.2	XM_003135490.4	NC_010461.5	124725052	124728850	3237	+	NC_010461.5	124717604	124724855	3165	-	*	0.6548	0.7381	0.06	0.01	0.02	0	0.07	0.01	15.2	11.02	12.26	11.08	14.02	13.13
cis_mRNA_dw20k	7744	NA	XR_001303102.2	XM_021072437.1	NC_010456.5	16692748	16709429	2080	-	NC_010456.5	16717172	16838007	4347	-	*	0.8345	0.6995	0.04	0.38	0.03	0.34	0.02	0.16	0.76	0.95	0.53	1.2	1.02	0.93
cis_mRNA_dw20k	7744	NA	XR_001303102.2	XM_021072438.1	NC_010456.5	16692748	16709429	2080	-	NC_010456.5	16717172	16838007	4347	-	*	0.7297	0.7346	0.04	0.38	0.03	0.34	0.02	0.16	1.44	2.08	1.62	1.95	1.69	2.21
cis_mRNA_up10k	659	NA	XR_001304002.2	XM_021098173.1	NC_010449.5	116437061	116439382	1033	+	NC_010449.5	116361630	116436403	7279	-	*	-0.7362	-0.703	0.37	0.18	0.33	0	0.46	0.26	0.19	0.2	0.02	0.38	0.2	0.3
cis_mRNA_up10k	701	NA	XR_001304003.2	XM_021098175.1	NC_010449.5	116437061	116439382	833	+	NC_010449.5	116361630	116436361	7233	-	*	0.6972	0.6223	0.31	0	0	0.47	0	0.7	0	0	0	0.02	0	0.02
cis_mRNA_up10k	1883	NA	XR_001304268.2	XM_003357666.4	NC_010452.4	23601921	23613831	1253	-	NC_010452.4	23586487	23600039	1399	-	*	0.6163	0.649	0.1	0	0.11	0.01	0.07	0	26.67	15.81	37.82	24.97	31.71	21.26
cis_mRNA_up10k	132	NA	XR_001304469.2	XM_021071167.1	NC_010455.5	110052476	110136600	2292	+	NC_010455.5	109642848	110052345	9882	-	*	0.7825	0.7647	0.05	0.04	0.01	0.14	0.07	0.16	2.37	3.35	1.72	3.05	2.88	4.01
cis_mRNA_overlap	0	Lnc-AntiOverlap-mRNA	XR_001304559.2	XM_021076972.1	NC_010444.4	46670535	46770484	2113	+	NC_010444.4	46396490	46670619	8967	-	*	0.6935	0.7958	0.12	0.27	0	0.08	0.13	0.21	2.93	5.03	2.2	5.29	3.48	4.43
cis_mRNA_overlap	0	Lnc-AntiOverlap-mRNA	XR_001304559.2	XM_021076983.1	NC_010444.4	46670535	46770484	2113	+	NC_010444.4	46399647	46670619	5747	-	*	0.8907	0.831	0.12	0.27	0	0.08	0.13	0.21	4.12	4.35	3.54	4.39	3.4	4.66
cis_mRNA_up10k	3192	NA	XR_001304559.2	MTCONS_00012174	NC_010444.4	46670535	46770484	2113	+	NC_010444.4	46396490	46667344	9852	-	*	0.6135	0.6067	0.12	0.27	0	0.08	0.13	0.21	0.31	0.24	0.38	0.43	0.4	0.82
cis_mRNA_up10k	670	NA	XR_001304559.2	MTCONS_00012175	NC_010444.4	46670535	46770484	2113	+	NC_010444.4	46396490	46669866	8903	-	*	0.7078	0.7606	0.12	0.27	0	0.08	0.13	0.21	2.48	3.04	2	4.46	3.41	4.51
cis_mRNA_up10k	5393	NA	XR_001305043.2	MTCONS_00084494	NW_018084979.1	3370672	3374588	3071	-	NW_018084979.1	3315076	3365280	5117	-	*	0.8035	0.612	0.02	0.04	0	0.03	0.02	0.09	0.01	0	0.05	0.04	0	0.06
cis_mRNA_dw20k	5041	NA	XR_001305188.2	XM_005652931.3	NC_010444.4	59236211	59237261	942	+	NC_010444.4	59242301	59250755	1393	-	*	-0.6266	-0.6526	0.15	0.66	0.15	0.59	0.28	0.58	1.82	1.05	1.56	0.79	1.75	1.01
cis_mRNA_overlap	0	Lnc-AntiOverlap-mRNA	XR_001305188.2	XM_005652932.3	NC_010444.4	59236211	59237261	942	+	NC_010444.4	59234325	59237071	772	-	-1105.57	0.7663	0.6105	0.15	0.66	0.15	0.59	0.28	0.58	0.79	3.84	1.58	4.77	0.85	5.29
cis_mRNA_up10k	147	NA	XR_001306050.2	XM_021085537.1	NC_010445.4	57387094	57411477	1319	+	NC_010445.4	57355973	57386948	1873	-	*	-0.6196	-0.7818	0.23	0	0.02	0	0.14	0	1.59	3.68	2.61	4.06	2.13	7.2
cis_mRNA_dw20k	1093	NA	XR_001307213.2	XM_021085158.1	NC_010444.4	135078263	135079464	607	+	NC_010444.4	135074153	135077171	2022	+	*	0.8864	0.717	0	0.13	0	0.16	0	0.1	0	0.02	0.01	0.02	0	0.02
cis_mRNA_dw20k	2698	NA	XR_001307213.2	XM_021085442.1	NC_010444.4	135078263	135079464	607	+	NC_010444.4	135082161	135104344	4602	-	*	0.6842	0.7798	0	0.13	0	0.16	0	0.1	0.05	0.28	0.02	0.32	0.07	0.26
cis_mRNA_up10k	8856	NA	XR_001307213.2	XM_003354275.5	NC_010444.4	135078263	135079464	607	+	NC_010444.4	134999517	135069408	5304	-	*	0.6442	0.7954	0	0.13	0	0.16	0	0.1	1.01	1.48	0.94	1.4	1.16	1.7
cis_mRNA_overlap	0	Lnc-AntiOverlap-mRNA	XR_001307522.2	XM_021086875.1	NC_010445.4	40926044	40955254	3032	-	NC_010445.4	40841270	40929163	1843	+	*	0.686	0.6175	0.08	0	0	0	0	0	0.86	0.33	0.23	0.22	0.37	0.46
cis_mRNA_up10k	8427	NA	XR_001307817.2	XM_021087711.1	NC_010445.4	112040005	112043519	2441	+	NC_010445.4	112021163	112031579	1646	-	*	0.737	0.7649	0.04	0	0.04	0	0	0	0	0	0.12	0	0	0
cis_mRNA_up10k	2598	NA	XR_001307818.2	XM_003125307.4	NC_010445.4	112040005	112043519	2434	+	NC_010445.4	112046116	112055376	752	+	*	-0.6319	-0.6718	0	0.06	0	0.08	0.05	0.2	48.52	36.32	48.37	30.74	47.13	32.58
cis_mRNA_overlap	0	Lnc-AntiOverlap-mRNA	XR_001308039.2	NM_214053.1	NC_010446.5	17583360	17589050	5542	-	NC_010446.5	17583154	17613524	2966	+	*	0.8575	0.8471	0.03	0.18	0.03	0.15	0.05	0.12	0.43	2.06	0.12	0.84	0.39	2.34
cis_mRNA_overlap	0	Lnc-CompleteIn-mRNAIntron	XR_001308124.2	XM_005662965.3	NC_010446.5	42460502	42465714	4851	+	NC_010446.5	42458838	42471941	3060	+	*	0.6739	0.6597	0.12	0.29	0.1	0.28	0.1	0.41	0.36	0.24	0.2	0.48	0.11	0.39
cis_mRNA_up10k	3200	NA	XR_001308610.2	XM_001926978.5	NC_010446.5	129596322	129608509	11179	-	NC_010446.5	129562573	129593123	3860	-	*	0.7306	0.7797	0.01	0.02	0.01	0.02	0	0.02	0.06	0.07	0.02	0.08	0.01	0.05
cis_mRNA_dw20k	2492	NA	XR_001309285.2	XM_005665159.3	NC_010448.4	88108583	88114948	3075	+	NC_010448.4	88095657	88106092	1816	+	*	0.662	0.7027	0	0.04	0	0.06	0.01	0.04	0.48	2.75	0.68	1.41	1.05	1.34
cis_mRNA_overlap	0	Lnc-AntiOverlap-mRNA	XR_002335620.1	XM_021062728.1	NC_010451.4	35839851	35872750	597	+	NC_010451.4	35870911	35903698	10051	-	*	0.6416	0.6144	1.91	0.38	1.77	0.74	1.99	0.58	0.11	0.07	0.06	0	0.02	0.03
cis_mRNA_up10k	410	NA	XR_002335639.1	XM_021062869.1	NC_010451.4	41631006	41639471	2959	-	NC_010451.4	41639880	41839254	7624	+	*	0.878	0.7622	0	0.04	0.22	0	0.02	0.06	0	0	0	0	0	0
cis_mRNA_up10k	66	NA	XR_002335639.1	XM_021062868.1	NC_010451.4	41631006	41639471	2959	-	NC_010451.4	41639536	41839254	7701	+	*	0.9793	0.9404	0	0.04	0.22	0	0.02	0.06	0.16	0.75	4.28	0.33	0.38	0.99
cis_mRNA_dw20k	19282	NA	XR_002335791.1	XM_021063297.1	NC_010451.4	67136596	67157181	988	-	NC_010451.4	66838067	67117315	6887	+	*	-0.6088	-0.7249	0.04	0.36	0	0.45	0.04	0.4	0.83	0.36	0.7	0.29	0.54	0.29
cis_mRNA_overlap	0	Lnc-AntiOverlap-mRNA	XR_002335791.1	XM_021063307.1	NC_010451.4	67136596	67157181	988	-	NC_010451.4	67123057	67147991	4149	+	*	-0.8274	-0.6889	0.04	0.36	0	0.45	0.04	0.4	1.54	0.25	1.13	0.01	1.93	0.75
cis_mRNA_overlap	0	Lnc-AntiOverlap-mRNA	XR_002335791.1	XM_021063308.1	NC_010451.4	67136596	67157181	988	-	NC_010451.4	67123056	67147991	4237	+	*	-0.6507	-0.6367	0.04	0.36	0	0.45	0.04	0.4	0	0.04	0.29	0.03	0.18	0.09
cis_mRNA_overlap	0	Lnc-AntiOverlap-mRNA	XR_002335791.1	XM_021063310.1	NC_010451.4	67136596	67157181	988	-	NC_010451.4	67123057	67147991	4143	+	*	0.7332	0.7417	0.04	0.36	0	0.45	0.04	0.4	1.16	1.03	0.68	1.37	0.2	1.56
cis_mRNA_up10k	108	NA	XR_002335830.1	XM_021063389.1	NC_010451.4	77433620	77509235	1621	-	NC_010451.4	77509342	77549545	6982	+	*	0.6602	0.7212	0.02	0.16	0	0.03	0.03	0.14	2.4	6.53	2.08	7.51	2.38	6.06
cis_mRNA_up10k	369	NA	XR_002335830.1	XM_021063391.1	NC_010451.4	77433620	77509235	1621	-	NC_010451.4	77509603	77549545	7403	+	*	0.7114	0.6858	0.02	0.16	0	0.03	0.03	0.14	0.05	0.14	0.03	0.1	0.08	0.08
cis_mRNA_dw20k	4527	NA	XR_002335926.1	MTCONS_00047934	NC_010451.4	116145161	116149133	626	-	NC_010451.4	116109970	116140635	3154	+	*	0.8125	0.7636	1.55	2.25	0.94	2.41	1.26	3.17	0.32	0.76	0.32	0.97	0.17	1.12
cis_mRNA_dw20k	4527	NA	XR_002335926.1	XM_021063655.1	NC_010451.4	116145161	116149133	626	-	NC_010451.4	116109970	116140635	3315	+	*	-0.7793	-0.7496	1.55	2.25	0.94	2.41	1.26	3.17	1.9	0.87	1.93	0.72	2.23	1.03
cis_mRNA_up10k	102	NA	XR_002335926.1	XM_013989614.2	NC_010451.4	116145161	116149133	626	-	NC_010451.4	116149234	116179437	17804	+	*	0.6774	0.6504	1.55	2.25	0.94	2.41	1.26	3.17	0	0	0	0	0	0.03
cis_mRNA_up10k	221	NA	XR_002335926.1	XM_005656719.3	NC_010451.4	116145161	116149133	626	-	NC_010451.4	116149353	116179437	17590	+	*	0.6534	0.6795	1.55	2.25	0.94	2.41	1.26	3.17	0.68	0.74	0.46	0.88	0.69	0.92
cis_mRNA_dw20k	4527	NA	XR_002335927.1	MTCONS_00047934	NC_010451.4	116145161	116149133	808	-	NC_010451.4	116109970	116140635	3154	+	*	0.8311	0.711	1.42	3.44	1.59	3.17	2.14	4.65	0.32	0.76	0.32	0.97	0.17	1.12
cis_mRNA_dw20k	4527	NA	XR_002335927.1	XM_021063655.1	NC_010451.4	116145161	116149133	808	-	NC_010451.4	116109970	116140635	3315	+	*	-0.6326	-0.6515	1.42	3.44	1.59	3.17	2.14	4.65	1.9	0.87	1.93	0.72	2.23	1.03
cis_mRNA_up10k	102	NA	XR_002335927.1	MTCONS_00047936	NC_010451.4	116145161	116149133	808	-	NC_010451.4	116149234	116179437	17910	+	*	0.6359	0.7719	1.42	3.44	1.59	3.17	2.14	4.65	0.06	0.27	0.14	0.16	0.21	0.34
cis_mRNA_up10k	155	NA	XR_002336093.1	MTCONS_00048288	NC_010451.4	135881782	135981144	3508	-	NC_010451.4	135981298	136083069	1933	+	*	0.9374	0.8791	0.01	0.03	0	0.03	0	0.04	0.05	1.94	0.01	1.38	0	2.91
cis_mRNA_dw20k	17729	NA	XR_002336355.1	XM_021064850.1	NC_010452.4	48281811	48357565	2052	-	NC_010452.4	48178550	48264083	3889	+	*	0.7909	0.7118	0.02	0.06	0.02	0.14	0.02	0.17	0	0	0	0.04	0	0.03
cis_mRNA_up10k	158	NA	XR_002336448.1	XM_021065061.1	NC_010452.4	66990651	66996762	2108	-	NC_010452.4	66996919	67021692	3543	+	*	-0.6761	-0.7231	0.31	0	0.05	0.07	0.17	0.01	2.85	5.15	2.67	3.45	2.65	8.54
cis_mRNA_up10k	291	NA	XR_002336519.1	XM_021065266.1	NC_010453.5	14184136	14364744	2070	+	NC_010453.5	14152198	14183846	5121	-	*	0.7175	0.6545	0	0	0	0.08	0	0.24	0.57	0.58	0.48	0.6	0.58	0.6
cis_mRNA_overlap	0	Lnc-Overlap-mRNA	XR_002336524.1	MTCONS_00053113	NC_010453.5	14184136	14321219	1864	+	NC_010453.5	14184124	14193829	3307	+	-888.77	0.6507	0.6997	0.16	0.23	0	0.19	0	0.2	1.93	1.06	1.72	1.64	0.84	2.95
cis_mRNA_overlap	0	Lnc-Overlap-mRNA	XR_002336531.1	MTCONS_00053113	NC_010453.5	14184136	14320088	2740	+	NC_010453.5	14184124	14193829	3307	+	*	0.6647	0.648	0.07	0.04	0.02	0.08	0	0.17	1.93	1.06	1.72	1.64	0.84	2.95
cis_mRNA_dw20k	12902	NA	XR_002336860.1	XM_021066286.1	NC_010454.4	59222571	59246396	5903	+	NC_010454.4	59200041	59209670	1007	+	*	-0.8295	-0.8079	0	0.01	0	0.01	0	0.01	25.84	16.22	23.67	15.58	26.89	17.04
cis_mRNA_up10k	560	NA	XR_002336945.1	XM_021066518.1	NC_010454.4	3230185	3233323	2481	+	NC_010454.4	3226422	3229626	3116	-	*	0.852	0.618	0.08	0.5	0.13	0.28	0.06	0.97	0.06	0.11	0.12	0.06	0.08	0.31
cis_mRNA_dw20k	1676	NA	XR_002337221.1	XM_021067375.1	NC_010454.4	39273002	39305398	3046	-	NC_010454.4	39307073	39347681	3964	-	*	0.7752	0.6632	0	0.02	0.02	0.02	0.01	0.07	4.6	5.26	4.38	5.53	4.51	6.47
cis_mRNA_overlap	0	Lnc-AntiCompleteIn-mRNAIntron	XR_002337310.1	XM_013981205.2	NC_010454.4	48196246	48205181	4013	+	NC_010454.4	48172705	48328410	3222	-	*	0.8295	0.8425	0.06	0.14	0.04	0.07	0.02	0.07	1.57	1.9	0.15	1.19	0.68	1.16
cis_mRNA_up10k	122	NA	XR_002337390.1	XM_021067945.1	NC_010454.4	59953798	59979389	1768	+	NC_010454.4	59940510	59953677	2643	-	*	0.6008	0.6935	0.05	0.24	0.12	0.35	0.07	0.4	1.74	2.4	1.52	2.03	0.83	3
cis_mRNA_dw20k	7386	NA	XR_002337436.1	MTCONS_00057150	NC_010454.4	15986601	16052309	7593	-	NC_010454.4	16059694	16119720	5780	-	*	0.6435	0.6057	0	0.05	0	0	0	0	47.83	36.4	29.29	19.62	30.82	26.33
cis_mRNA_up10k	37	NA	XR_002337652.1	XM_001928397.5	NC_010455.5	66133810	66144898	560	+	NC_010455.5	66126126	66133774	1487	-	*	0.7026	0.7622	1.81	0.25	1.41	0.66	1.51	0.71	23.92	19.59	34.36	16.89	31.41	21.5
cis_mRNA_up10k	9958	NA	XR_002337652.1	XM_021069312.1	NC_010455.5	66133810	66144898	560	+	NC_010455.5	66154855	66158329	1948	+	*	0.6381	0.6573	1.81	0.25	1.41	0.66	1.51	0.71	2.33	2.01	3.16	1.25	2.22	1.63
cis_mRNA_overlap	0	Lnc-AntiOverlap-mRNA	XR_002337871.1	MTCONS_00061295	NC_010455.5	136800693	136834040	3115	-	NC_010455.5	136802794	136809674	2717	+	*	0.7875	0.6171	0	0	0	0	0	0.07	1.01	1.97	1.13	3.04	1.38	1.63
cis_mRNA_overlap	0	Lnc-AntiOverlap-mRNA	XR_002337871.1	MTCONS_00061296	NC_010455.5	136800693	136834040	3115	-	NC_010455.5	136802925	136809674	2589	+	*	0.7382	0.7486	0	0	0	0	0	0.07	4.15	9.33	4.3	12.07	8.24	11.69
cis_mRNA_up10k	141	NA	XR_002337950.1	XM_003132178.4	NC_010455.5	31053425	31118470	981	+	NC_010455.5	31048372	31053285	1068	-	*	0.6733	0.6838	0.24	0	0.2	0	0.2	0	6.16	2.05	7.04	5.64	7.71	4.92
cis_mRNA_up10k	499	NA	XR_002337950.1	XM_013981654.2	NC_010455.5	31053425	31118470	981	+	NC_010455.5	31048367	31052927	1010	-	*	0.7155	0.7845	0.24	0	0.2	0	0.2	0	0.96	0	0.58	0	1.2	0.44
cis_mRNA_up10k	97	NA	XR_002338094.1	MTCONS_00007314	NC_010443.5	272836556	272843572	1565	+	NC_010443.5	272827930	272836460	2210	-	*	0.8407	0.6041	0	0	0	0	0.22	0	0.01	0	0.27	0	0.46	0
cis_mRNA_up10k	249	NA	XR_002338095.1	XM_021070974.1	NC_010443.5	272836707	272843572	1641	+	NC_010443.5	272827930	272836459	2062	-	*	0.646	0.6988	0	0.01	0.19	0	0.05	0	0.07	0.35	1.09	0.46	0.45	0.37
cis_mRNA_up10k	97	NA	XR_002338096.1	MTCONS_00007314	NC_010443.5	272836556	272843572	652	+	NC_010443.5	272827930	272836460	2210	-	*	0.872	0.6488	0.16	0.12	0.83	0.03	0.92	0.09	0.01	0	0.27	0	0.46	0
cis_mRNA_overlap	0	Lnc-AntiOverlap-mRNA	XR_002338152.1	MTCONS_00007361	NC_010443.5	273498257	273502695	3898	+	NC_010443.5	273502305	273534503	5761	-	*	0.7337	0.7801	0	1.5	0	2.44	0	2.13	1.22	1.42	1.07	1.48	0.89	2.01
cis_mRNA_overlap	0	Lnc-CompleteIn-mRNAIntron	XR_002338172.1	XM_005670305.3	NC_010455.5	189709318	189715848	5618	-	NC_010455.5	189434854	189716114	3397	-	*	0.8277	0.7972	0.16	0.26	0.15	0.39	0.12	0.92	8.5	11.13	6.14	12.69	9.51	13.73
cis_mRNA_dw20k	8829	NA	XR_002338261.1	XM_021071749.1	NC_010455.5	28063456	28082056	4086	+	NC_010455.5	28045370	28054628	642	+	*	0.6885	0.6775	0.04	0	0.05	0	0.04	0.01	0.45	0	0.24	0	0.31	0.1
cis_mRNA_overlap	0	Lnc-AntiOverlap-mRNA	XR_002338554.1	XM_001929161.4	NC_010456.5	47245575	47250077	3469	+	NC_010456.5	47242767	47246836	1804	-	*	0.9838	0.7277	0.02	0.07	0	0	0.05	0.46	0.08	0.02	0.01	0.02	0.04	1.04
cis_mRNA_dw20k	4688	NA	XR_002338792.1	XM_005670662.3	NC_010456.5	33188523	33196672	5861	-	NC_010456.5	33201359	33217641	3518	-	*	0.7618	0.7589	0.03	0.03	0.05	0.05	0.03	0.15	2.42	2.23	2.62	2.26	2.64	2.88
cis_mRNA_overlap	0	Lnc-AntiOverlap-mRNA	XR_002338792.1	XM_021073549.1	NC_010456.5	33188523	33196672	5861	-	NC_010456.5	33009906	33195985	8201	+	*	0.6962	0.8271	0.03	0.03	0.05	0.05	0.03	0.15	0	0	0	0	0	0.2
cis_mRNA_overlap	0	Lnc-AntiOverlap-mRNA	XR_002339023.1	XM_021074543.1	NC_010457.5	100107356	100114087	4529	+	NC_010457.5	100086724	100499213	11500	-	*	0.9683	0.6943	0.04	0.08	0.01	0	0.02	0.85	0	0.01	0	0	0	0.03
cis_mRNA_overlap	0	Lnc-AntiOverlap-mRNA	XR_002339312.1	XM_003133258.4	NC_010457.5	2411570	2499097	2226	-	NC_010457.5	2499080	2517361	1511	+	*	0.6786	0.6197	0.02	0.07	0.01	0.04	0.03	0.13	23.96	26.44	17.71	31.56	24.92	35.42
cis_mRNA_overlap	0	Lnc-CompleteIn-mRNAIntron	XR_002339413.1	XM_003133402.5	NC_010457.5	59686285	59688846	1432	+	NC_010457.5	59684904	59709380	3001	+	*	0.9285	0.9088	0.05	0.12	0.05	0.11	0.02	0.47	0.05	0.11	0.14	0.24	0.03	0.5
cis_mRNA_overlap	0	Lnc-CompleteIn-mRNAIntron	XR_002339413.1	XM_021076156.1	NC_010457.5	59686285	59688846	1432	+	NC_010457.5	59672545	59709380	2035	+	*	0.6312	0.7986	0.05	0.12	0.05	0.11	0.02	0.47	12.48	20.26	10.71	38.16	12.37	23.98
cis_mRNA_dw20k	16364	NA	XR_002339422.1	XM_005671927.3	NC_010457.5	77711504	77722010	8428	+	NC_010457.5	77649634	77695141	4898	+	*	0.6999	0.6964	0	0.07	0	0.05	0.01	0.05	58.59	66.49	32.08	107.44	57.6	78.98
cis_mRNA_dw20k	19989	NA	XR_002339422.1	NM_001128452.1	NC_010457.5	77711504	77722010	8428	+	NC_010457.5	77649294	77691516	960	+	*	0.7039	0.6417	0	0.07	0	0.05	0.01	0.05	58	66.05	34.9	118.93	43.4	87.84
cis_mRNA_up10k	1954	NA	XR_002339483.1	XM_021076506.1	NC_010457.5	7486323	7496926	10068	+	NC_010457.5	7498879	7631347	9128	+	*	0.8901	0.8448	0.03	0.04	0.01	0.02	0.01	0.05	7.32	9.76	7.1	7.77	7.47	10.19
cis_mRNA_up10k	4721	NA	XR_002339483.1	XM_021076504.1	NC_010457.5	7486323	7496926	10068	+	NC_010457.5	7501646	7631347	8688	+	*	-0.6107	-0.6526	0.03	0.04	0.01	0.02	0.01	0.05	0.96	0.15	0.6	1.19	2.57	0.65
cis_mRNA_overlap	0	Lnc-AntiOverlap-mRNA	XR_002339627.1	XM_005657623.3	NC_010458.4	50422691	50437375	7933	+	NC_010458.4	50430345	50499081	7741	-	*	0.8266	0.6762	0.03	0.01	0	0.05	0	0.07	0.89	0.57	0.85	0.73	1.18	1.72
cis_mRNA_up10k	8341	NA	XR_002339633.1	XM_005657625.3	NC_010458.4	50507426	50734429	12710	-	NC_010458.4	50430345	50499086	7695	-	*	0.6894	0.6072	0.1	0	0.06	0.02	0	0.04	0.78	0.67	0.49	0.73	0.66	0.75
cis_mRNA_up10k	76	NA	XR_002339639.1	XM_003483847.4	NC_010458.4	50507426	50734435	5333	-	NC_010458.4	50734510	50743417	1572	+	*	0.6241	0.6125	0	0.06	0	0.05	0.05	0.06	30.42	28.96	26.57	30.78	31.82	30.19
cis_mRNA_overlap	0	Lnc-AntiOverlap-mRNA	XR_002339798.1	XM_021077061.1	NC_010458.4	18912542	19353650	5575	-	NC_010458.4	18841540	18918492	2390	+	*	0.9566	0.6168	0	0.04	0	0	0	0.01	0	1.74	0.2	0.1	0	0.44
cis_mRNA_overlap	0	Lnc-CompleteIn-mRNAIntron	XR_002339866.1	MTCONS_00076021	NC_010459.5	27960096	27962190	1996	+	NC_010459.5	27807294	28058150	4521	+	*	0.6106	0.7088	0.04	0.12	0.02	0.05	0.01	0.05	1.18	1.38	1.44	0.76	0.06	2.51
cis_mRNA_up10k	128	NA	XR_002339947.1	NM_001044602.1	NC_010459.5	30474613	30491468	2614	+	NC_010459.5	30471056	30474486	471	-	*	0.7499	0.7483	3.12	0.01	2.17	0.17	2.87	0.07	463.54	263.42	455.41	243.61	348.02	366.66
cis_mRNA_dw20k	12130	NA	XR_002340118.1	NM_001243652.1	NC_010459.5	61547416	61554244	1736	-	NC_010459.5	61566373	61571516	1030	-	*	-0.6091	-0.7321	0.09	0.25	0.04	0.24	0.03	0.28	129.69	123.46	125.04	120.52	134.08	124.46
cis_mRNA_overlap	0	Lnc-CompleteIn-mRNAIntron	XR_002340668.1	XM_021080143.1	NC_010461.5	12230061	12235560	4033	+	NC_010461.5	12224713	12238134	836	+	*	0.7409	0.6618	0.04	0.05	0.01	0.03	0.02	0.11	0	0	0	0	0	0
cis_mRNA_up10k	5063	NA	XR_002340668.1	MTCONS_00081836	NC_010461.5	12230061	12235560	4033	+	NC_010461.5	12183793	12224999	1529	-	*	0.7239	0.7289	0.04	0.05	0.01	0.03	0.02	0.11	0.38	0.35	0.29	1.09	0.36	1.26
cis_mRNA_overlap	0	Lnc-AntiOverlap-mRNA	XR_002340939.1	MTCONS_00083334	NC_010462.3	3369027	3703800	2637	+	NC_010462.3	3334220	3369286	927	-	*	-0.7184	-0.6172	0	0	0	0	0	0.11	0.91	0.91	0.97	0.82	1.25	0.14
cis_mRNA_up10k	48	NA	XR_002340939.1	XM_005673389.3	NC_010462.3	3369027	3703800	2637	+	NC_010462.3	3334220	3368980	1010	-	*	0.6257	0.8082	0	0	0	0	0	0.11	0	0	0	0.73	0	0.74
cis_mRNA_up10k	1024	NA	XR_002340980.1	XM_021081251.1	NW_018084833.1	1555711	1556653	815	-	NW_018084833.1	1557676	1625948	5501	+	*	0.7155	0.7955	0	0.1	0	0.06	0	0.18	2.93	4.54	3.07	3.88	3.57	4.23
tran	NA	NA	XR_002341265.1	XM_021082082.1	NW_018085230.1	159678	184722	4118	-	NW_018085221.1	63576	101538	916	+	-568.39	0.6694	0.638	0	0.03	0	0.05	0	0.03	0.02	0.08	0	0.17	0.1	0.26
cis_mRNA_dw20k	11351	NA	XR_002341370.1	MTCONS_00007397	NC_010444.4	166082	192797	6488	-	NC_010444.4	123653	154732	1636	+	*	-0.6866	-0.6381	0	0	0	0.04	0	0.03	27.97	19.45	29.63	21.56	21.05	2.57
cis_mRNA_up10k	107	NA	XR_002341370.1	XM_021082536.1	NC_010444.4	166082	192797	6488	-	NC_010444.4	192903	206862	5727	+	*	0.8126	0.832	0	0	0	0.04	0	0.03	0	0	0	0.02	0	0.04
cis_mRNA_up10k	391	NA	XR_002341370.1	XM_021082537.1	NC_010444.4	166082	192797	6488	-	NC_010444.4	193187	206862	5378	+	*	-0.6298	-0.6683	0	0	0	0.04	0	0.03	0.01	0.02	0	0	0	0
cis_mRNA_up10k	8433	NA	XR_002341370.1	XM_021082535.1	NC_010444.4	166082	192797	6488	-	NC_010444.4	156364	157650	652	-	*	-0.7344	-0.8133	0	0	0	0.04	0	0.03	35.09	19.36	18.54	13.73	49.34	9.75
cis_mRNA_up10k	1251	NA	XR_002341465.1	MTCONS_00007849	NC_010444.4	9062508	9064090	1305	-	NC_010444.4	9065340	9067639	1829	+	*	0.7301	0.7754	0.04	0.22	0.04	0.12	0	0.17	15.74	18.73	11.29	15.77	8.3	12.99
cis_mRNA_overlap	0	Lnc-AntiOverlap-mRNA	XR_002341571.1	MTCONS_00012175	NC_010444.4	46669673	46770489	1585	+	NC_010444.4	46396490	46669866	8903	-	*	0.6103	0.7343	0	0	0	0.1	0	0.2	2.48	3.04	2	4.46	3.41	4.51
cis_mRNA_overlap	0	Lnc-AntiOverlap-mRNA	XR_002341571.1	NM_001142669.1	NC_010444.4	46669673	46770489	1585	+	NC_010444.4	46403449	46670268	1657	-	*	0.8045	0.6701	0	0	0	0.1	0	0.2	7.86	8.56	6.35	9.69	7.55	12.06
cis_mRNA_overlap	0	Lnc-AntiOverlap-mRNA	XR_002341571.1	XM_021077005.1	NC_010444.4	46669673	46770489	1585	+	NC_010444.4	46396490	46670619	8793	-	*	0.6997	0.6528	0	0	0	0.1	0	0.2	0.52	0	0.32	0.41	0.32	0.69
cis_mRNA_up10k	5678	NA	XR_002341580.1	XM_003122982.4	NC_010444.4	49900186	49919195	3244	+	NC_010444.4	49880416	49894509	3400	-	*	0.7693	0.77	0	0.03	0.02	0.05	0.01	0.04	0.56	1.02	0.44	2.28	1.02	1.71
cis_mRNA_up10k	4983	NA	XR_002341809.1	XM_021082266.1	NC_010444.4	96281234	96616438	5528	+	NC_010444.4	96122407	96276252	6207	-	*	0.8809	0.6377	0.07	0.01	0.01	0.02	0.03	0	0.09	0	0	0.03	0	0
cis_mRNA_dw20k	2027	NA	XR_002341862.1	NM_214306.1	NC_010444.4	123403323	123413588	10054	+	NC_010444.4	123313483	123401297	2886	+	*	0.6428	0.7222	0.01	0.06	0.01	0.08	0.02	0.1	21.66	44.6	19.9	31.25	22.48	36.48
cis_mRNA_up10k	26	NA	XR_002341867.1	XM_021079835.1	NC_010444.4	125364325	125507719	1829	-	NC_010444.4	125507744	125574751	7982	+	*	0.7191	0.6843	0.13	0.16	0.03	0.14	0.1	0.26	0.3	0.56	0.28	0.51	0.55	0.82
cis_mRNA_up10k	3481	NA	XR_002342028.1	XM_021085033.1	NC_010444.4	151741588	151745799	2756	-	NC_010444.4	151749279	151763924	3658	+	*	0.8145	0.8693	0.03	0.11	0.02	0.02	0.02	0.13	0.6	0.64	0.49	0.49	0.78	1.13
cis_mRNA_up10k	406	NA	XR_002342028.1	XM_021085170.1	NC_010444.4	151741588	151745799	2756	-	NC_010444.4	151746204	151749232	1652	+	*	0.719	0.8607	0.03	0.11	0.02	0.02	0.02	0.13	0.54	0.55	0.73	0.46	0.42	1.01
cis_mRNA_overlap	0	Lnc-AntiOverlap-mRNA	XR_002342056.1	MTCONS_00010093	NC_010444.4	103355143	103375170	8608	-	NC_010444.4	103255738	103378623	4751	+	*	0.6843	0.6668	0	0.02	0	0	0	0.03	0	0	0	0	0	0
cis_mRNA_overlap	0	Lnc-AntiOverlap-mRNA	XR_002342056.1	MTCONS_00010121	NC_010444.4	103355143	103375170	8608	-	NC_010444.4	103311825	103378623	4853	+	*	0.7001	0.6621	0	0.02	0	0	0	0.03	0	0	0.03	0.08	0	0.15
cis_mRNA_overlap	0	Lnc-AntiOverlap-mRNA	XR_002342056.1	XM_021080923.1	NC_010444.4	103355143	103375170	8608	-	NC_010444.4	103256502	103378085	4205	+	*	0.7176	0.7803	0	0.02	0	0	0	0.03	0.25	1.17	0.72	0.01	0.61	1.76
cis_mRNA_overlap	0	Lnc-AntiOverlap-mRNA	XR_002342056.1	XM_021080960.1	NC_010444.4	103355143	103375170	8608	-	NC_010444.4	103255782	103378085	4238	+	*	0.7669	0.7074	0	0.02	0	0	0	0.03	11.65	13.28	8.48	6.92	13.98	13.59
cis_mRNA_overlap	0	Lnc-AntiOverlap-mRNA	XR_002342056.1	XM_021080998.1	NC_010444.4	103355143	103375170	8608	-	NC_010444.4	103312024	103378085	4050	+	*	0.8062	0.7269	0	0.02	0	0	0	0.03	0.23	0.26	0	0.54	0.17	0.72
cis_mRNA_dw20k	3256	NA	XR_002342057.1	MTCONS_00013917	NC_010444.4	103355143	103375169	9618	-	NC_010444.4	103378424	103415066	4544	-	*	0.6781	0.6291	0	0	0	0.03	0	0.07	1.41	1.54	1.34	1.58	0.62	1.44
cis_mRNA_dw20k	3256	NA	XR_002342057.1	MTCONS_00013918	NC_010444.4	103355143	103375169	9618	-	NC_010444.4	103378424	103415270	4558	-	*	0.8299	0.7151	0	0	0	0.03	0	0.07	8.82	6.12	6.97	14.58	8.73	11.72
cis_mRNA_overlap	0	Lnc-AntiOverlap-mRNA	XR_002342057.1	MTCONS_00010121	NC_010444.4	103355143	103375169	9618	-	NC_010444.4	103311825	103378623	4853	+	*	0.7325	0.6938	0	0	0	0.03	0	0.07	0	0	0.03	0.08	0	0.15
cis_mRNA_overlap	0	Lnc-AntiOverlap-mRNA	XR_002342057.1	XM_021080998.1	NC_010444.4	103355143	103375169	9618	-	NC_010444.4	103312024	103378085	4050	+	*	0.8229	0.8651	0	0	0	0.03	0	0.07	0.23	0.26	0	0.54	0.17	0.72
cis_mRNA_overlap	0	Lnc-AntiCompleteIn-mRNAIntron	XR_002342095.1	XM_021085425.1	NC_010444.4	134693295	134700756	4826	-	NC_010444.4	134660798	134765279	2470	+	*	0.7597	0.6416	0.01	0.02	0	0.02	0	0.04	0.29	0.6	0.18	0.7	0.3	0.88
cis_mRNA_up10k	1326	NA	XR_002342315.1	NM_001007518.1	NC_010445.4	10040766	10045929	4324	+	NC_010445.4	10038074	10039441	624	-	*	-0.6856	-0.6999	0.02	0.06	0	0.04	0.04	0.14	49.29	42.72	61.86	46.86	68.24	35.05
cis_mRNA_dw20k	11092	NA	XR_002342512.1	XM_001926239.3	NC_010443.5	21061209	21116780	1477	-	NC_010443.5	21127871	21159895	2347	-	*	0.686	0.6434	0.39	0.86	0.31	1.93	0.45	2.65	1.87	1.86	1.49	2.37	1.58	2.11
cis_mRNA_dw20k	13574	NA	XR_002342653.1	XM_003354802.4	NC_010445.4	79992157	80035055	2685	-	NC_010445.4	79952698	79978584	2770	+	*	0.6735	0.6489	0	0	0	0	0	0.07	0.16	0.36	0.34	0.56	0.51	0.6
cis_mRNA_dw20k	13574	NA	XR_002342668.1	XM_003125101.4	NC_010445.4	79992157	80035055	2654	-	NC_010445.4	79952793	79978584	2507	+	*	-0.7607	-0.8161	0.09	0.06	0.2	0.07	0.12	0.02	1.42	1.17	1.05	1.08	1.39	1.24
cis_mRNA_up10k	8210	NA	XR_002342746.1	XM_021085670.1	NC_010445.4	97418214	97572547	9214	-	NC_010445.4	97580756	97595033	1578	+	*	0.6995	0.6721	0	0	0	0	0	0.09	0.05	0.66	0.23	0.27	0.16	0.91
cis_mRNA_up10k	8309	NA	XR_002342748.1	NM_001244941.1	NC_010445.4	97418214	97572545	9118	-	NC_010445.4	97580853	97595033	1750	+	*	-0.6033	-0.6919	0	0.02	0.03	0.07	0	0	0.63	0.14	0.53	0.02	0.3	0.75
cis_mRNA_overlap	0	Lnc-CompleteIn-mRNAIntron	XR_002343109.1	MTCONS_00020527	NC_010446.5	14933947	14939564	5325	+	NC_010446.5	14933543	15103256	4652	+	*	0.8617	0.6483	0	0.01	0	0	0	0.11	0.18	0.51	0.04	0.23	0.11	0.93
cis_mRNA_overlap	0	Lnc-CompleteIn-mRNAIntron	XR_002343109.1	XM_021088947.1	NC_010446.5	14933947	14939564	5325	+	NC_010446.5	14933290	15101505	3349	+	*	0.9324	0.7064	0	0.01	0	0	0	0.11	0.19	0.51	0.18	0.43	0.31	1.97
cis_mRNA_overlap	0	Lnc-AntiOverlap-mRNA	XR_002343324.1	XM_021089354.1	NC_010446.5	75686329	75762098	2078	-	NC_010446.5	75646585	75696718	7517	+	*	0.6499	0.678	0.05	0.92	0.02	1.1	0.03	1.25	0.05	0	0	0.1	0.02	0.09
cis_mRNA_overlap	0	Lnc-AntiOverlap-mRNA	XR_002343324.1	XM_021089355.1	NC_010446.5	75686329	75762098	2078	-	NC_010446.5	75646585	75696718	7158	+	*	0.7045	0.6901	0.05	0.92	0.02	1.1	0.03	1.25	0.01	0.1	0.02	0.11	0.05	0.07
cis_mRNA_up10k	100	NA	XR_002343536.1	XM_001927806.4	NC_010446.5	111347604	111349387	1474	+	NC_010446.5	111338988	111347505	3115	-	*	0.7096	0.703	0.04	0.11	0.07	0.12	0.12	0.54	3.47	2.96	3.74	3.05	3.81	5.35
cis_mRNA_up10k	113	NA	XR_002343632.1	MTCONS_00024992	NC_010446.5	126717957	126726700	7272	+	NC_010446.5	126679269	126717845	1308	-	*	0.6927	0.646	0.02	0.03	0	0.01	0.01	0.13	0.87	0.87	0.71	1.32	1.28	1.71
cis_mRNA_up10k	113	NA	XR_002343632.1	XM_021090293.1	NC_010446.5	126717957	126726700	7272	+	NC_010446.5	126701307	126717845	5430	-	*	0.7816	0.6614	0.02	0.03	0	0.01	0.01	0.13	0.46	0.52	0.43	0.56	0.29	1.24
cis_mRNA_dw20k	12609	NA	XR_002343672.1	XM_013988025.2	NC_010446.5	618310	621618	1623	+	NC_010446.5	600710	605702	1471	+	*	-0.6062	-0.7408	1.95	0.11	1.67	0.27	0.73	0.74	0	0.42	0	0.1	0	0
cis_mRNA_up10k	24	NA	XR_002343705.1	XM_021065253.1	NC_010443.5	73510556	73539717	2235	+	NC_010443.5	73247056	73510533	2209	-	*	-0.68	-0.7816	0.28	0	0.09	0.03	0.19	0	0.37	1.16	0.19	0.75	0.21	1.56
cis_mRNA_up10k	313	NA	XR_002343705.1	NM_001167653.1	NC_010443.5	73510556	73539717	2235	+	NC_010443.5	73253305	73510244	1185	-	*	0.6905	0.688	0.28	0	0.09	0.03	0.19	0	2.32	1.04	2.2	2.17	2.16	1.42
cis_mRNA_up10k	34	NA	XR_002343707.1	XM_021065253.1	NC_010443.5	73510566	73516362	1714	+	NC_010443.5	73247056	73510533	2209	-	*	0.6396	0.703	0.02	0.08	0.01	0.11	0.03	0.06	0.37	1.16	0.19	0.75	0.21	1.56
cis_mRNA_up10k	323	NA	XR_002343710.1	NM_001167653.1	NC_010443.5	73510566	73521988	602	+	NC_010443.5	73253305	73510244	1185	-	*	0.6241	0.6982	0.22	0	0.84	0.57	0.44	0.05	2.32	1.04	2.2	2.17	2.16	1.42
cis_mRNA_overlap	0	Lnc-AntiOverlap-mRNA	XR_002343718.1	XM_021090675.1	NC_010446.5	100668823	100673322	1267	+	NC_010446.5	100646942	100730992	9131	-	*	0.7585	0.6063	0.19	0.31	0.05	0.29	0.16	0.23	0.29	1.88	0.39	1.3	0.49	1.16
cis_mRNA_overlap	0	Lnc-CompleteIn-mRNAIntron	XR_002343841.1	XM_021091361.1	NC_010447.5	2745621	2747784	1559	-	NC_010447.5	2528920	2787313	3325	-	*	0.6798	0.8088	0.01	0.02	0.01	0.07	0	0.1	9.56	13.09	7.29	9.94	8.3	13.25
cis_mRNA_up10k	1919	NA	XR_002343960.1	XM_013985831.2	NC_010447.5	18436267	18446399	2499	-	NC_010447.5	18419432	18434349	2274	-	*	0.7099	0.704	0	0	0.36	0	0.25	0.31	0	0.01	0	0	0	0
cis_mRNA_up10k	260	NA	XR_002343991.1	XM_001927828.6	NC_010447.5	24118230	24253703	6847	+	NC_010447.5	24066611	24117971	4094	-	*	0.8719	0.837	0	0	0	0.02	0	0.02	3.44	4.57	3.58	5.68	3.38	7.14
cis_mRNA_dw20k	4545	NA	XR_002344032.1	XM_021091985.1	NC_010447.5	34223060	34426708	3441	-	NC_010447.5	34067871	34218516	3269	+	*	-0.7079	-0.7241	0	0	0	0	0	0.06	0.03	0.06	0.04	0.05	0.03	0
cis_mRNA_overlap	0	Lnc-CompleteIn-mRNAIntron	XR_002344136.1	XM_021092441.1	NC_010443.5	94424407	94444845	20306	+	NC_010443.5	94295333	94666560	10345	+	*	0.8692	0.8593	0.01	0.03	0.02	0.03	0.01	0.05	1.19	1.2	0.63	1.62	0.9	1.27
tran	NA	NA	XR_002344261.1	XM_021068344.1	NC_010447.5	92192669	92193470	738	+	NC_010443.5	262166481	262175182	4924	+	-1615.62	0.7563	0.8197	0	0.25	0	0.1	0	0.31	0.05	11.56	0.07	2.54	0	3.96
tran	NA	NA	XR_002344261.1	XM_021072807.1	NC_010447.5	92192669	92193470	738	+	NC_010456.5	62552003	62557657	5655	-	-1382.24	0.8204	0.9271	0	0.25	0	0.1	0	0.31	0.03	0.39	0.01	0.17	0.03	0.23
tran	NA	NA	XR_002344261.1	XM_021084913.1	NC_010447.5	92192669	92193470	738	+	NC_010443.5	132021037	132022658	1145	+	-1207.82	0.7242	0.8344	0	0.25	0	0.1	0	0.31	0.15	3.94	0.13	0.87	0.28	0.81
tran	NA	NA	XR_002344261.1	XM_021100532.1	NC_010447.5	92192669	92193470	738	+	NC_010450.4	51534820	51576623	5069	+	-1020.15	0.8054	0.8993	0	0.25	0	0.1	0	0.31	0.02	0.96	0.02	0.11	0	0.34
cis_mRNA_dw20k	16509	NA	XR_002344290.1	XM_021092854.1	NC_010447.5	21530204	21548352	1696	-	NC_010447.5	21506510	21513696	4204	+	*	-0.6473	-0.7238	0	0.08	0	0.06	0.02	0.07	353.29	296.52	333.45	281.71	409.19	270.66
cis_mRNA_overlap	0	Lnc-AntiOverlap-mRNA	XR_002344290.1	XM_003126262.4	NC_010447.5	21530204	21548352	1696	-	NC_010447.5	21517956	21535320	4273	+	*	0.7608	0.6418	0	0.08	0	0.06	0.02	0.07	31.22	40.71	35.61	44.66	42.75	53.85
cis_mRNA_up10k	6000	NA	XR_002344290.1	XM_003126266.3	NC_010447.5	21530204	21548352	1696	-	NC_010447.5	21554351	21558995	1233	+	*	0.6179	0.649	0	0.08	0	0.06	0.02	0.07	7.49	6.46	3.84	12.97	5.93	11.04
cis_mRNA_overlap	0	Lnc-AntiOverlap-mRNA	XR_002344487.1	XM_003481783.4	NC_010448.4	10173155	10369362	1297	+	NC_010448.4	10161959	10174006	1113	-	*	0.9272	0.8304	0.23	0.03	0.09	0.03	0.21	0.01	25.53	8.89	16.3	6.14	21.37	6.06
cis_mRNA_overlap	0	Lnc-AntiOverlap-mRNA	XR_002344487.1	XM_003481784.4	NC_010448.4	10173155	10369362	1297	+	NC_010448.4	10161959	10174006	1134	-	*	-0.6498	-0.7915	0.23	0.03	0.09	0.03	0.21	0.01	0.15	0.4	0.05	0.48	0.22	0.71
cis_mRNA_overlap	0	Lnc-AntiOverlap-mRNA	XR_002344487.1	XM_003481785.4	NC_010448.4	10173155	10369362	1297	+	NC_010448.4	10161959	10174006	954	-	*	0.9235	0.8748	0.23	0.03	0.09	0.03	0.21	0.01	5.94	1.93	3.61	1.57	6.01	1.55
cis_mRNA_overlap	0	Lnc-AntiOverlap-mRNA	XR_002344492.1	XM_005664333.3	NC_010448.4	12100731	12108318	2171	-	NC_010448.4	12076390	12103694	2391	+	*	-0.6624	-0.6835	0	0.03	0	0.03	0.02	0.1	0.43	0.14	0.22	0.2	0.41	0.09
cis_mRNA_up10k	235	NA	XR_002344625.1	XM_003127015.4	NC_010448.4	43086118	43089178	2591	+	NC_010448.4	43083200	43085884	2685	-	*	0.9234	0.8511	0.21	0.51	0.19	0.13	0.1	0.39	30.24	87.99	32.81	26.36	29.32	46.18
cis_mRNA_up10k	48	NA	XR_002344843.1	XM_021095190.1	NC_010448.4	63445324	63454742	8403	+	NC_010448.4	63420649	63445277	1893	-	*	0.7402	0.6506	0	0.07	0	0	0.03	0	1.29	2.14	1.48	0.74	1.47	2.11
cis_mRNA_overlap	0	Lnc-AntiCompleteIn-mRNAIntron	XR_002344856.1	XM_021095214.1	NC_010448.4	65112925	65120427	5224	+	NC_010448.4	65055533	65141449	5573	-	*	0.7179	0.6459	0	0.01	0.01	0.09	0	0.05	0.08	0.6	0	1.71	0.45	0.8
cis_mRNA_up10k	712	NA	XR_002344864.1	XM_021095246.1	NC_010448.4	66815282	66927694	4942	-	NC_010448.4	66928405	67016845	10591	+	*	0.6125	0.6557	0	0	0	0	0	0.05	0.01	0.01	0	0	0	0.02
cis_mRNA_up10k	135	NA	XR_002344867.1	XM_021095239.1	NC_010448.4	66815282	66928245	4511	-	NC_010448.4	66928379	67016845	3965	+	*	0.6073	0.6663	0	0	0.08	0	0.29	0	0	0	0	0	0.03	0
cis_mRNA_dw20k	1097	NA	XR_002344953.1	XM_005665149.3	NC_010448.4	85593745	85597231	919	-	NC_010448.4	85567430	85592649	970	+	*	-0.6779	-0.6014	0.97	2.46	1.56	2.23	0.55	3.27	0.77	1.05	1.29	0.31	1.69	0.75
cis_mRNA_dw20k	18832	NA	XR_002345206.1	XM_005665438.3	NC_010448.4	160811174	160816349	2842	-	NC_010448.4	160653888	160792343	5141	+	*	0.8008	0.7768	0	0.12	0.02	0.32	0.02	0.17	3.09	3.61	1.84	5.35	2.44	4.6
cis_mRNA_up10k	939	NA	XR_002345206.1	XM_021096671.1	NC_010448.4	160811174	160816349	2842	-	NC_010448.4	160817287	160854498	2747	+	*	0.8466	0.7944	0	0.12	0.02	0.32	0.02	0.17	1.64	1.79	0.82	2.48	0.66	2.07
cis_mRNA_dw20k	2781	NA	XR_002345248.1	XM_021096913.1	NC_010448.4	168636764	168649318	1451	+	NC_010448.4	168629009	168633984	673	+	*	0.6832	0.6127	0.25	0.55	0.11	0.35	0.13	0.27	2.23	21.75	3.42	21.91	2.55	21.61
cis_mRNA_dw20k	7681	NA	XR_002345248.1	XM_003356499.5	NC_010448.4	168636764	168649318	1451	+	NC_010448.4	168656998	168668079	7202	-	*	-0.6714	-0.682	0.25	0.55	0.11	0.35	0.13	0.27	2.31	0.89	1.61	1.2	1.8	1.44
cis_mRNA_dw20k	18103	NA	XR_002345335.1	XM_013998440.2	NC_010448.4	46346189	46388625	3773	+	NC_010448.4	46304063	46328087	2518	+	*	0.6327	0.675	0.06	0.13	0.05	0.11	0.03	0.1	0	0.12	0	0.16	0.04	0.19
cis_mRNA_dw20k	8484	NA	XR_002345405.1	XM_021097379.1	NC_010448.4	62762820	62790995	4588	-	NC_010448.4	62799478	62818501	2954	-	*	0.7297	0.7663	0.02	0.09	0.01	0.05	0.04	0.09	0.7	1.22	0.19	1.2	0.78	1.53
cis_mRNA_overlap	0	Lnc-AntiOverlap-mRNA	XR_002345405.1	XM_021097369.1	NC_010448.4	62762820	62790995	4588	-	NC_010448.4	62754495	62769561	4615	+	-4795.24	0.8118	0.8135	0.02	0.09	0.01	0.05	0.04	0.09	0	0.05	0	0	0	0
cis_mRNA_dw20k	1250	NA	XR_002345607.1	XM_005665685.3	NC_010449.5	22921403	22930396	2243	+	NC_010449.5	22888616	22920154	1485	+	*	-0.7255	-0.7391	0.18	0.4	0.09	0.58	0.07	0.72	84.19	42.84	85.26	40.13	65.4	34.93
cis_mRNA_overlap	0	Lnc-CompleteIn-mRNAIntron	XR_002345607.1	MTCONS_00037968	NC_010449.5	22921403	22930396	2243	+	NC_010449.5	22916747	22977935	1649	+	*	0.6947	0.6025	0.18	0.4	0.09	0.58	0.07	0.72	6.45	14.19	15.45	23.15	4.99	21.14
cis_mRNA_up10k	7817	NA	XR_002345607.1	MTCONS_00037974	NC_010449.5	22921403	22930396	2243	+	NC_010449.5	22938212	22959405	1511	+	*	0.8963	0.8301	0.18	0.4	0.09	0.58	0.07	0.72	37.77	140.04	61.01	238.68	25.27	214.27
cis_mRNA_up10k	7817	NA	XR_002345607.1	XM_021097849.1	NC_010449.5	22921403	22930396	2243	+	NC_010449.5	22938212	22942735	2634	+	*	0.6701	0.697	0.18	0.4	0.09	0.58	0.07	0.72	2.38	7.12	2.72	3.48	1.76	6.41
cis_mRNA_up10k	7817	NA	XR_002345607.1	XM_021097850.1	NC_010449.5	22921403	22930396	2243	+	NC_010449.5	22938212	22942735	2516	+	*	0.6983	0.7372	0.18	0.4	0.09	0.58	0.07	0.72	0.13	1.44	0	11.5	0.47	4.18
cis_mRNA_up10k	83	NA	XR_002345612.1	MTCONS_00038073	NC_010449.5	23594056	23596818	1628	-	NC_010449.5	23596900	23610431	1925	+	*	0.7082	0.6643	0.37	0.38	0.18	0.83	0.16	0.36	6.62	9.82	4.37	11.29	6.04	6.2
cis_mRNA_dw20k	19996	NA	XR_002345814.1	XM_021098981.1	NC_010449.5	55885040	55931876	1009	-	NC_010449.5	55842269	55865045	2097	+	*	0.8841	0.6678	0.05	0.1	0.06	0.37	0.14	0.24	0.04	0.14	0	0.22	0.12	0.25
cis_mRNA_overlap	0	Lnc-AntiOverlap-mRNA	XR_002345814.1	XM_021098996.1	NC_010449.5	55885040	55931876	1009	-	NC_010449.5	55869827	55900620	2406	+	*	-0.6649	-0.6972	0.05	0.1	0.06	0.37	0.14	0.24	0.61	0.39	0.16	0	0.48	0.54
cis_mRNA_up10k	1542	NA	XR_002345920.1	NM_214304.1	NC_010449.5	75166072	75167738	1353	+	NC_010449.5	75161830	75164531	971	-	*	-0.6676	-0.6714	0.11	0	0.07	0.01	0.1	0.08	45.31	76.78	42.12	65.96	36.89	59.21
cis_mRNA_dw20k	1482	NA	XR_002346011.1	XM_021099495.1	NC_010449.5	96906238	96942568	1058	-	NC_010449.5	96900605	96904757	1897	+	-1253.17	0.7683	0.772	0	0.47	0	0.1	0	0	2.37	5.71	3.58	2.77	2.11	2.56
cis_mRNA_dw20k	4772	NA	XR_002346056.1	XM_021099745.1	NC_010449.5	121820145	121844012	12978	+	NC_010449.5	121792388	121815374	3799	+	*	0.9577	0.8493	0	0	0	0	0	0.03	0	0	0	0.01	0	0.03
cis_mRNA_overlap	0	Lnc-AntiCompleteIn-mRNAIntron	XR_002346205.1	XM_021098357.1	NC_010449.5	111276090	111283389	3434	+	NC_010449.5	111036492	111450985	8383	-	*	0.8036	0.6915	0.01	0.03	0	0.06	0	0.1	0.06	0.08	0.03	0.03	0.03	0.15
cis_mRNA_dw20k	11253	NA	XR_002346508.1	MTCONS_00042646	NC_010450.4	325226	326833	442	+	NC_010450.4	297008	313974	2857	+	*	0.7357	0.7798	0.4	0.19	0.61	0.1	1.24	0.31	0.84	0	1.48	0	1.74	0
cis_mRNA_dw20k	11253	NA	XR_002346508.1	MTCONS_00042648	NC_010450.4	325226	326833	442	+	NC_010450.4	297014	313974	3491	+	*	-0.6374	-0.6434	0.4	0.19	0.61	0.1	1.24	0.31	1.48	1.05	0.47	0.55	0.35	1.76
cis_mRNA_up10k	7772	NA	XR_002346508.1	XM_021100852.1	NC_010450.4	325226	326833	442	+	NC_010450.4	334604	351969	3719	+	*	-0.6385	-0.6364	0.4	0.19	0.61	0.1	1.24	0.31	21.98	25.11	19.1	24.34	17.49	26.14
cis_mRNA_overlap	0	Lnc-AntiOverlap-mRNA	XR_002346510.1	MTCONS_00042656	NC_010450.4	356892	366157	1158	-	NC_010450.4	365281	378384	2578	+	*	0.9369	0.8531	1.16	4.22	1.26	1.43	1.32	2.21	2.29	5.3	2.57	2.34	1.92	2.49
cis_mRNA_dw20k	3398	NA	XR_002346570.1	NM_214343.2	NC_010450.4	12366327	12526103	1669	-	NC_010450.4	12529500	12549471	1367	-	*	0.7253	0.6009	0	0.15	0	0	0.02	0.1	26.2	46.38	23.52	42.27	21.27	42.91
cis_mRNA_up10k	695	NA	XR_002346604.1	XM_005659914.3	NC_010443.5	171902094	171905464	3208	-	NC_010443.5	171906158	172177726	4282	+	*	0.7434	0.8435	0	0.01	0	0.01	0	0.03	0.14	0.09	0.05	0.12	0.04	0.43
cis_mRNA_overlap	0	Lnc-AntiOverlap-mRNA	XR_002346647.1	XM_003482392.4	NC_010450.4	47097359	47112734	1901	+	NC_010450.4	47036905	47098750	5194	-	*	0.796	0.8301	0.24	0.79	0.33	0.77	0.06	0.58	0.49	2.93	0.9	3.35	1	1.97
cis_mRNA_up10k	36	NA	XR_002346663.1	MTCONS_00043204	NC_010450.4	53691731	53739084	2503	-	NC_010450.4	53739119	53763630	3014	+	*	-0.6684	-0.6684	0	0.15	0	0.08	0	0.15	0.57	0.39	0.62	0.33	0.42	0.44
cis_mRNA_up10k	36	NA	XR_002346663.1	XM_013978713.2	NC_010450.4	53691731	53739084	2503	-	NC_010450.4	53739119	53761002	3329	+	*	0.644	0.8333	0	0.15	0	0.08	0	0.15	0.11	0.09	0.03	0.16	0	0.31
cis_mRNA_overlap	0	Lnc-AntiOverlap-mRNA	XR_002346756.1	MTCONS_00045262	NC_010450.4	82864967	82906586	3041	+	NC_010450.4	82841111	82865151	1738	-	*	-0.7446	-0.8216	0.03	0	0	0.1	0	0.07	2.53	3.1	2.66	1.87	3.92	2.26
cis_mRNA_overlap	0	Lnc-AntiOverlap-mRNA	XR_002346777.1	XM_005656532.3	NC_010450.4	87570013	87609083	1171	+	NC_010450.4	87545106	87570545	3525	-	*	0.7324	0.683	0.13	0.01	0	0.52	0.09	0.53	3.11	4.21	1.91	4.04	2.95	5.34
cis_mRNA_overlap	0	Lnc-AntiOverlap-mRNA	XR_002346778.1	XM_005656532.3	NC_010450.4	87570279	87609083	702	+	NC_010450.4	87545106	87570545	3525	-	*	0.7	0.7034	0.01	1.27	0	0.44	0	0.95	3.11	4.21	1.91	4.04	2.95	5.34
cis_mRNA_up10k	195	NA	XR_002346896.1	XM_021101858.1	NC_010450.4	135420840	135428488	6621	+	NC_010450.4	135396803	135420646	12619	-	*	0.9166	0.8536	0.07	0.06	0.08	0.09	0.03	0.38	0.04	0.02	0.05	0.05	0.03	0.1
cis_mRNA_up10k	3613	NA	XR_002346896.1	XM_021101834.1	NC_010450.4	135420840	135428488	6621	+	NC_010450.4	135432100	135495124	4686	+	*	0.7445	0.6397	0.07	0.06	0.08	0.09	0.03	0.38	0	0	0	0	0	0
cis_mRNA_up10k	3622	NA	XR_002346896.1	XM_013989446.2	NC_010450.4	135420840	135428488	6621	+	NC_010450.4	135432109	135495124	4716	+	*	0.6985	0.7321	0.07	0.06	0.08	0.09	0.03	0.38	2.43	1.81	2.43	2.72	1.46	3.03
cis_mRNA_up10k	113	NA	XR_002346902.1	XM_013989444.2	NC_010450.4	135420844	135428491	3616	+	NC_010450.4	135396803	135420732	9449	-	*	0.6041	0.7007	0.03	0.18	0.02	0.22	0.03	0.54	0.1	0.09	0.02	0.06	0.12	0.13
cis_mRNA_up10k	3557	NA	XR_002346902.1	XM_021101857.1	NC_010450.4	135420844	135428491	3616	+	NC_010450.4	135432047	135495124	4042	+	*	-0.635	-0.7719	0.03	0.18	0.02	0.22	0.03	0.54	21.41	21.7	30.16	21.02	31.27	20.24
cis_mRNA_up10k	42	NA	XR_002346982.1	XM_021102333.1	NC_010451.4	24457841	24772353	2548	-	NC_010451.4	24772394	25476424	19405	+	*	0.957	0.6008	0	0.01	0	0	0	0.08	0	0.06	0.02	0.09	0.03	0.3
cis_mRNA_overlap	0	Lnc-AntiOverlap-mRNA	XR_130489.4	XM_021087119.1	NC_010445.4	49463080	49469094	4728	+	NC_010445.4	49454558	49465442	3676	-	*	0.7221	0.7895	0.09	0.22	0.04	0.38	0.11	0.37	4.69	3.84	3.6	4.47	4.34	5.04
cis_mRNA_up10k	805	NA	XR_130489.4	XM_003354707.5	NC_010445.4	49463080	49469094	4728	+	NC_010445.4	49469898	49521879	5414	+	*	0.852	0.7926	0.09	0.22	0.04	0.38	0.11	0.37	0.14	0.31	0.11	0.45	0.21	0.4
cis_mRNA_overlap	0	Lnc-AntiOverlap-mRNA	XR_297197.3	XM_021098658.1	NC_010449.5	34555265	34602779	5823	+	NC_010449.5	34549411	34555586	1049	-	*	-0.6637	-0.6133	0	0	0.07	0.08	0	0.12	9.97	5.61	9.14	6.96	7.93	5.88
cis_mRNA_overlap	0	Lnc-AntiCompleteIn-mRNAIntron	XR_297679.3	XM_021067528.1	NC_010454.4	47030580	47031320	480	-	NC_010454.4	46909175	47075435	2835	+	*	0.6611	0.6656	0.27	0.39	0.34	1.68	0.49	1.34	17.88	18.23	21.36	23	22.07	21.42
cis_mRNA_overlap	0	Lnc-AntiOverlap-mRNA	XR_297970.3	XM_003353370.3	NC_010443.5	123461315	123547946	1166	+	NC_010443.5	123451207	123461831	757	-	*	0.6398	0.7391	0.38	0.17	0.28	0.18	0.41	0.16	50.24	21.49	40.11	53.44	43.24	27.75
cis_mRNA_overlap	0	Lnc-AntiOverlap-mRNA	XR_297970.3	XM_003353371.4	NC_010443.5	123461315	123547946	1166	+	NC_010443.5	123451207	123462267	687	-	*	-0.6813	-0.7846	0.38	0.17	0.28	0.18	0.41	0.16	6.14	11.69	5.13	9.97	9.39	13.36
cis_mRNA_dw20k	12387	NA	XR_298066.3	XM_003353991.4	NC_010444.4	76158950	76163582	4528	+	NC_010444.4	76125932	76146564	4711	+	*	0.8241	0.8854	0.11	0.14	0.14	0.19	0.08	0.44	4.12	4.43	4.17	4.81	3.76	6.91
cis_mRNA_overlap	0	Lnc-AntiOverlap-mRNA	XR_298148.3	XM_005655002.3	NC_010444.4	136931805	136957532	505	-	NC_010444.4	136884041	136952178	6166	+	*	0.6548	0.6713	0.08	0.69	0.63	1.39	0.74	2.29	0.34	0.47	0.1	0.91	0.74	0.83
cis_mRNA_up10k	335	NA	XR_299180.3	XM_003482865.4	NC_010453.5	4694543	4731671	1357	-	NC_010453.5	4732005	4736177	672	+	*	-0.6328	-0.7125	0.03	0.14	0.03	0.05	0	0.17	92.87	68.53	61.94	58.15	73.55	51.02
cis_mRNA_dw20k	15390	NA	XR_300534.3	XM_021086262.1	NC_010445.4	8941984	8947519	1137	+	NC_010445.4	8918873	8926595	1406	+	*	0.8951	0.7671	2.95	0.39	2.15	0.47	1.48	0.3	73.71	44.51	75.33	45.84	61.93	46.49
cis_mRNA_overlap	0	Lnc-AntiOverlap-mRNA	XR_300534.3	XM_021086263.1	NC_010445.4	8941984	8947519	1137	+	NC_010445.4	8938250	8942102	979	-	*	0.7883	0.7356	2.95	0.39	2.15	0.47	1.48	0.3	122.68	88.47	98.18	88.64	97.06	92.29
cis_mRNA_up10k	75	NA	XR_301013.3	XM_005659678.3	NC_010443.5	127937026	127942424	4665	+	NC_010443.5	127916639	127936952	10537	-	*	0.6499	0.6737	0.04	0.08	0.02	0.2	0	0.15	0.48	0.56	0.28	0.42	0.12	0.69
cis_mRNA_up10k	160	NA	XR_301198.3	XM_021083308.1	NC_010443.5	183578380	183792458	836	-	NC_010443.5	183792617	183809173	1141	+	*	0.6422	0.6058	0	0.13	0	0.11	0	0	0.28	0.52	0.08	0.41	0.54	0.19
cis_mRNA_overlap	0	Lnc-AntiOverlap-mRNA	XR_301495.3	XM_021069568.1	NC_010443.5	268650232	268656873	3402	-	NC_010443.5	268653068	268702233	3233	+	*	0.8704	0.9193	0.03	0.24	0	0.13	0.04	0.34	3.43	5.8	2.72	3.73	3.02	5
cis_mRNA_dw20k	5106	NA	XR_302530.3	XM_021087606.1	NC_010445.4	101800461	101818001	3758	+	NC_010445.4	101753333	101795356	6548	+	*	0.8911	0.7044	0.04	0.05	0.05	0.01	0	0.2	0	0	0.16	0	0.1	0.51
cis_mRNA_dw20k	5106	NA	XR_302530.3	XM_021087609.1	NC_010445.4	101800461	101818001	3758	+	NC_010445.4	101753330	101795356	6479	+	*	0.799	0.6397	0.04	0.05	0.05	0.01	0	0.2	0.3	0.33	0.28	0.25	0.22	0.39
cis_mRNA_overlap	0	Lnc-AntiOverlap-mRNA	XR_304522.3	XM_003128523.5	NC_010449.5	68081512	68106575	2904	-	NC_010449.5	68106165	68118220	3661	+	*	-0.6672	-0.613	0.91	0.37	0.56	0.39	0.6	0.26	3.04	4.88	2.58	5.32	3.37	4.59
cis_mRNA_overlap	0	Lnc-AntiOverlap-mRNA	XR_304717.3	XM_005666483.3	NC_010450.4	1379977	1387781	4114	-	NC_010450.4	1353532	1380637	2934	+	*	0.6294	0.6154	0.12	0.3	0.09	0.29	0.18	0.31	13.13	12.51	11.47	12.91	12.3	15.32
cis_mRNA_overlap	0	Lnc-AntiOverlap-mRNA	XR_305327.3	XM_005667293.3	NC_010451.4	35839848	35872752	758	+	NC_010451.4	35870911	35903861	8459	-	*	0.6142	0.7244	0.11	0.65	0.05	1.06	0.1	0.63	0.02	0.05	0.01	0.15	0.02	0.03
cis_mRNA_overlap	0	Lnc-AntiOverlap-mRNA	XR_305640.3	XM_003130269.5	NC_010451.4	107683099	107688606	1759	+	NC_010451.4	107670120	107747242	6801	-	*	0.7324	0.7951	0.07	0.95	0.31	0.21	0.07	0.49	88.53	116.95	98.79	87.17	88.91	129.31
cis_mRNA_up10k	196	NA	XR_306086.3	XM_005668294.3	NC_010453.5	5482895	5486849	2124	-	NC_010453.5	5487044	5614458	5820	+	*	0.6316	0.6687	0.12	0.32	0.05	0.17	0.06	0.32	0	0.23	0	0.07	0	0
cis_mRNA_up10k	196	NA	XR_306086.3	XM_005668295.3	NC_010453.5	5482895	5486849	2124	-	NC_010453.5	5487044	5614458	5817	+	*	0.7602	0.7933	0.12	0.32	0.05	0.17	0.06	0.32	0.16	0.41	0.1	0.2	0.03	0.17
cis_mRNA_overlap	0	Lnc-AntiOverlap-mRNA	XR_307085.3	XM_021070033.1	NC_010455.5	124690130	124700999	2107	-	NC_010455.5	124699622	124837847	4685	+	*	0.7942	0.6562	0.12	0.33	0.01	0.19	0.16	0.17	0	0.04	0	0.03	0	0
cis_mRNA_dw20k	2932	NA	XR_307292.3	MTCONS_00062001	NC_010455.5	204834894	204840384	2372	-	NC_010455.5	204798633	204831963	4835	+	*	0.6343	0.6033	0	0.07	0	0.03	0	0	0.59	9.6	0.6	3.91	0.28	8.38
cis_mRNA_up10k	20	NA	XR_307903.3	XM_001928553.5	NC_010456.5	138490485	138501986	5981	-	NC_010456.5	138502005	138771543	1017	+	*	-0.7431	-0.6478	0	0	0	0	0.1	0	124.2	132.8	137.34	110.59	86.38	106.41
cis_mRNA_overlap	0	Lnc-AntiOverlap-mRNA	XR_308426.3	XM_003133993.5	NC_010458.4	39958615	40022050	1516	+	NC_010458.4	39954355	39958642	2042	-	*	0.6016	0.6455	0.08	0.08	0	0.26	0.04	0.24	3.36	3.25	2.11	5.13	2.48	4.38
cis_mRNA_dw20k	14865	NA	XR_308679.3	MTCONS_00076009	NC_010459.5	26753047	26759944	362	-	NC_010459.5	26719339	26738183	2075	+	*	-0.7222	-0.7686	1.75	0	1.67	0.21	1.34	0.43	0.27	1.42	0	1.1	0	1.13
cis_mRNA_up10k	3350	NA	XR_308679.3	XM_003483900.4	NC_010459.5	26753047	26759944	362	-	NC_010459.5	26740559	26749698	2411	-	*	0.6171	0.6503	1.75	0	1.67	0.21	1.34	0.43	8.16	6.56	7.02	6.5	9.06	6.34
cis_mRNA_up10k	48	NA	XR_309177.3	XM_005673389.3	NC_010462.3	3369027	3408392	5051	+	NC_010462.3	3334220	3368980	1010	-	*	0.6453	0.7835	0	0	0	0.02	0	0.01	0	0	0	0.73	0	0.74
